# Supplementary material for: Crystal structure of methyl 2-[2,4-bis­(4-fluoro­phen­yl)-3-aza­bicyclo­[3.3.1]nonan-9-yl­idene]hydrazine­carboxyl­ate
Source: Acta Crystallogr Sect E Struct Rep Online. 2014 Aug 30;70(Pt 9):145–7. doi: 10.1107/S1600536814018935 (PMC4186194; doi:10.1107/S1600536814018935)
Supplement: Supplementary file 1 [file e-70-00145-sup1.cif]

##############################################################################
#                                                                            #
# This CIF contains the data in a paper accepted for publication in          #
# Acta Crystallographica Section E. It conforms to the requirements of       #
# Notes for Authors for Acta Crystallographica Section E, and has been       #
# peer reviewed under the auspices of the IUCr Commission on Journals.       #
#                                                                            #
# Full details of the Crystallographic Information File format               #
# are given in the paper "The Crystallographic Information File (CIF):       #
# a New Standard Archive File for Crystallography" by S. R. Hall, F. H.      #
# Allen and I. D. Brown [Acta Cryst. (1991), A47, 655-685].                  #
#                                                                            #
# The current version of the core CIF dictionary is obtainable from          #
# ftp://ftp.iucr.org/pub/cif_core.dic.                                       #
#                                                                            #
# Software is freely available for graphical display of the structure(s)     #
# in this CIF. For information consult the CIF software page                 #
# http://www.iucr.org/resources/cif/software.                                #
#                                                                            #
# This file may be used for bona fide research purposes within the           #
# scientific community so long as proper attribution is given to the journal # 
# article from which it was obtained.                                        #
#                                                                            #
##############################################################################
data_global
_audit_creation_method     SHELXL-97
_journal_date_recd_electronic     2014-08-14
_journal_date_accepted     2014-08-21
_journal_name_full     'Acta Crystallographica, Section E'
_journal_year     2014
_journal_volume     70
_journal_issue      9
_journal_page_first     145
_journal_page_last     147
_journal_paper_category     GO
_journal_paper_doi     10.1107/S1600536814018935
_journal_coeditor_code     SU2773
_publ_contact_author_name     'S. Murugavel'
_publ_contact_author_address
;
  Department of Physics
  Thanthai Periyar Government Institute of Technology
  Vellore 632 002
  India
;
_publ_contact_author_email     smurugavel27@gmail.com
_publ_contact_author_fax     '0416 2266652'
_publ_contact_author_phone     '091 9790084145'
_publ_section_title
;\
Crystal structure of methyl
2-[2,4-bis(4-fluorophenyl)-3-azabicyclo[3.3.1]nonan-9-ylidene]\
hydrazinecarboxylate
;
loop_
    _publ_author_name
    _publ_author_footnote
    _publ_author_address
    'Kamaraj, A.' .
;
Department of Chemistry
Annamalai University
Annamalainagar 608 002
Chidambaram
Tamilnadu
India
;
    'Rajkumar, R.' .
;
Department of Chemistry
Annamalai University
Annamalainagar 608 002
Chidambaram
Tamilnadu
India
;
    'Krishnasamy, K.' .
;
Department of Chemistry
Annamalai University
Annamalainagar 608 002
Chidambaram
Tamilnadu
India
;
    'Murugavel, S.' .
;
Department of Physics
Thanthai Periyar Government Institute of Technology
Vellore 632 002
India
;
_publ_section_synopsis
;
In the title compound, the bicyclic ring system adopts a twin-chair
conformation. In the crystal, N---H...O, C---H...O and C---H...F interactions
connect the molecules, forming supramolecular chains propagating along the
<i>b</i>-axis direction.
;
data_I
_audit_creation_method     SHELXL-97
_chemical_name_systematic
;\
2-[2,4-Bis(4-fluorophenyl)-3-azabicyclo[3.3.1]nonan-\
9-ylidene]hydrazinecarboxylate
;
_chemical_name_common     ?
_chemical_formula_moiety     'C22 H23 F2 N3 O2'
_chemical_formula_sum     'C22 H23 F2 N3 O2'
_chemical_formula_iupac     'C22 H23 F2 N3 O2'
_chemical_formula_weight     399.43
_chemical_melting_point     ?
_symmetry_cell_setting     monoclinic
_symmetry_space_group_name_H-M     'C 2/c'
_symmetry_space_group_name_Hall     '-C 2yc'
loop_
    _symmetry_equiv_pos_as_xyz
    'x, y, z'
    '-x, y, -z+1/2'
    'x+1/2, y+1/2, z'
    '-x+1/2, y+1/2, -z+1/2'
    '-x, -y, -z'
    'x, -y, z-1/2'
    '-x+1/2, -y+1/2, -z'
    'x+1/2, -y+1/2, z-1/2'
_cell_length_a     19.751(6)
_cell_length_b     7.087(2)
_cell_length_c     28.492(9)
_cell_angle_alpha     90.00
_cell_angle_beta     102.997(4)
_cell_angle_gamma     90.00
_cell_volume     3886(2)
_cell_formula_units_Z     8
_cell_measurement_reflns_used     3821
_cell_measurement_theta_min     1.5
_cell_measurement_theta_max     26.1
_cell_measurement_temperature     293(2)
_exptl_crystal_description     'needle'
_exptl_crystal_colour     'colourless'
_exptl_crystal_size_max     0.38
_exptl_crystal_size_mid     0.36
_exptl_crystal_size_min     0.34
_exptl_crystal_density_diffrn     1.365
_exptl_crystal_density_meas     ?
_exptl_crystal_density_method     'not measured'
_exptl_crystal_F_000     1680
_exptl_absorpt_coefficient_mu     0.102
_exptl_absorpt_correction_type     multi-scan
_exptl_absorpt_process_details     '(SADABS; Sheldrick, 1996)'
_exptl_absorpt_correction_T_min     0.962
_exptl_absorpt_correction_T_max     0.966
_exptl_special_details     ?
_diffrn_ambient_temperature     293(2)
_diffrn_radiation_type     MoK\a
_diffrn_radiation_wavelength     0.71073
_diffrn_radiation_source     'fine-focus sealed tube'
_diffrn_radiation_monochromator     graphite
_diffrn_measurement_device_type     'Bruker SMART CCD area-detector'
_diffrn_measurement_method     '\f and \w scans'
_diffrn_detector_area_resol_mean     ?
_diffrn_reflns_number     18613
_diffrn_reflns_av_R_equivalents     0.0302
_diffrn_reflns_av_sigmaI/netI     0.0231
_diffrn_reflns_theta_min     1.47
_diffrn_reflns_theta_max     26.06
_diffrn_reflns_theta_full     26.06
_diffrn_measured_fraction_theta_max     0.993
_diffrn_measured_fraction_theta_full     0.993
_diffrn_reflns_limit_h_min     -24
_diffrn_reflns_limit_h_max     24
_diffrn_reflns_limit_k_min     -8
_diffrn_reflns_limit_k_max     8
_diffrn_reflns_limit_l_min     -35
_diffrn_reflns_limit_l_max     35
_diffrn_standards_number     0
_diffrn_standards_interval_count     ?
_diffrn_standards_interval_time     ?
_diffrn_standards_decay_%     ?
_refine_special_details
;
 Refinement of F^2^ against ALL reflections.  The weighted R-factor wR and
 goodness of fit S are based on F^2^, conventional R-factors R are based
 on F, with F set to zero for negative F^2^. The threshold expression of
 F^2^ > 2sigma(F^2^) is used only for calculating R-factors(gt) etc. and is
 not relevant to the choice of reflections for refinement.  R-factors based
 on F^2^ are statistically about twice as large as those based on F, and R-
 factors based on ALL data will be even larger.
;
_reflns_number_total     3793
_reflns_number_gt     2872
_reflns_threshold_expression     I>2\s(I)
_refine_ls_structure_factor_coef     Fsqd
_refine_ls_matrix_type     full
_refine_ls_R_factor_all     0.0655
_refine_ls_R_factor_gt     0.0495
_refine_ls_wR_factor_gt     0.1344
_refine_ls_wR_factor_ref     0.1472
_refine_ls_goodness_of_fit_ref     1.041
_refine_ls_restrained_S_all     1.041
_refine_ls_number_reflns     3793
_refine_ls_number_parameters     263
_refine_ls_number_restraints     0
_refine_ls_hydrogen_treatment     constr
_refine_ls_weighting_scheme     calc
_refine_ls_weighting_details
         'calc w=1/[\s^2^(Fo^2^)+(0.0752P)^2^+2.7221P] where P=(Fo^2^+2Fc^2^)/3'
_atom_sites_solution_hydrogens     geom
_atom_sites_solution_primary     direct
_atom_sites_solution_secondary     difmap
_refine_ls_shift/su_max     0.000
_refine_ls_shift/su_mean     0.000
_refine_diff_density_max     0.518
_refine_diff_density_min     -0.436
_refine_ls_extinction_method     none
_refine_ls_extinction_coef     ?
loop_
    _atom_type_symbol
    _atom_type_description
    _atom_type_scat_dispersion_real
    _atom_type_scat_dispersion_imag
    _atom_type_scat_source
    'C' 'C' 0.0033 0.0016
                         'International Tables Vol C Tables 4.2.6.8 and 6.1.1.4'
    'H' 'H' 0.0000 0.0000
                         'International Tables Vol C Tables 4.2.6.8 and 6.1.1.4'
    'N' 'N' 0.0061 0.0033
                         'International Tables Vol C Tables 4.2.6.8 and 6.1.1.4'
    'O' 'O' 0.0106 0.0060
                         'International Tables Vol C Tables 4.2.6.8 and 6.1.1.4'
    'F' 'F' 0.0171 0.0103
                         'International Tables Vol C Tables 4.2.6.8 and 6.1.1.4'
_computing_data_collection     'SMART (Bruker, 2002)'
_computing_cell_refinement     'SAINT (Bruker, 2002)'
_computing_data_reduction     'SAINT (Bruker, 2002)'
_computing_structure_solution     'SHELXS97 (Sheldrick, 2008)'
_computing_structure_refinement     'SHELXL97 (Sheldrick, 2008)'
_computing_molecular_graphics     'ORTEP-3 for Windows (Farrugia (2012)'
_computing_publication_material
                           'SHELXL97 (Sheldrick, 2008) and  PLATON (Spek, 2009)'
loop_
    _atom_site_type_symbol
    _atom_site_label
    _atom_site_fract_x
    _atom_site_fract_y
    _atom_site_fract_z
    _atom_site_U_iso_or_equiv
    _atom_site_adp_type
    _atom_site_calc_flag
    _atom_site_refinement_flags
    _atom_site_occupancy
    _atom_site_symmetry_multiplicity
    _atom_site_disorder_assembly
    _atom_site_disorder_group
    C C1 0.34340(10) 0.7153(3) 0.09187(6) 0.0395(4) Uani d . 1 1 . .
    H H1 0.2935 0.7216 0.0775 0.047 Uiso calc R 1 1 . .
    C C2 0.37276(10) 0.9185(3) 0.09443(6) 0.0397(4) Uani d . 1 1 . .
    H H2 0.3614 0.9740 0.0621 0.048 Uiso calc R 1 1 . .
    C C3 0.33596(9) 1.0266(3) 0.12629(6) 0.0375(4) Uani d . 1 1 . .
    C C4 0.35286(10) 0.9504(3) 0.17646(6) 0.0418(4) Uani d . 1 1 . .
    H H4 0.3280 1.0258 0.1960 0.050 Uiso calc R 1 1 . .
    C C5 0.32457(10) 0.7461(3) 0.17394(6) 0.0411(4) Uani d . 1 1 . .
    H H5 0.2740 0.7514 0.1625 0.049 Uiso calc R 1 1 . .
    C C6 0.45136(10) 0.9334(3) 0.11470(7) 0.0488(5) Uani d . 1 1 . .
    H H6A 0.4747 0.8521 0.0960 0.059 Uiso calc R 1 1 . .
    H H6B 0.4658 1.0619 0.1105 0.059 Uiso calc R 1 1 . .
    C C7 0.47506(11) 0.8806(4) 0.16730(8) 0.0568(6) Uani d . 1 1 . .
    H H7A 0.4737 0.7445 0.1704 0.068 Uiso calc R 1 1 . .
    H H7B 0.5228 0.9211 0.1790 0.068 Uiso calc R 1 1 . .
    C C8 0.43043(11) 0.9689(3) 0.19781(7) 0.0506(5) Uani d . 1 1 . .
    H H8A 0.4421 1.1016 0.2021 0.061 Uiso calc R 1 1 . .
    H H8B 0.4411 0.9100 0.2294 0.061 Uiso calc R 1 1 . .
    C C9 0.37645(10) 0.5907(3) 0.06043(7) 0.0415(4) Uani d . 1 1 . .
    C C10 0.35221(11) 0.5986(3) 0.01104(7) 0.0500(5) Uani d . 1 1 . .
    H H10 0.3158 0.6797 -0.0020 0.060 Uiso calc R 1 1 . .
    C C11 0.38109(13) 0.4882(4) -0.01910(8) 0.0609(6) Uani d . 1 1 . .
    H H11 0.3648 0.4941 -0.0523 0.073 Uiso calc R 1 1 . .
    C C12 0.43378(14) 0.3710(3) 0.00080(9) 0.0622(7) Uani d . 1 1 . .
    C C13 0.45997(13) 0.3609(3) 0.04883(9) 0.0631(6) Uani d . 1 1 . .
    H H13 0.4969 0.2808 0.0614 0.076 Uiso calc R 1 1 . .
    C C14 0.43080(12) 0.4716(3) 0.07882(8) 0.0530(5) Uani d . 1 1 . .
    H H14 0.4482 0.4656 0.1119 0.064 Uiso calc R 1 1 . .
    C C15 0.34057(10) 0.6549(3) 0.22311(6) 0.0435(5) Uani d . 1 1 . .
    C C16 0.38849(13) 0.5154(3) 0.23568(8) 0.0603(6) Uani d . 1 1 . .
    H H16 0.4112 0.4693 0.2128 0.072 Uiso calc R 1 1 . .
    C C17 0.40412(15) 0.4407(4) 0.28160(9) 0.0718(7) Uani d . 1 1 . .
    H H17 0.4368 0.3449 0.2897 0.086 Uiso calc R 1 1 . .
    C C18 0.37098(14) 0.5097(4) 0.31434(8) 0.0628(6) Uani d . 1 1 . .
    C C19 0.32234(13) 0.6474(4) 0.30379(7) 0.0618(6) Uani d . 1 1 . .
    H H19 0.3001 0.6920 0.3271 0.074 Uiso calc R 1 1 . .
    C C20 0.30660(12) 0.7197(3) 0.25771(7) 0.0530(5) Uani d . 1 1 . .
    H H20 0.2728 0.8129 0.2497 0.064 Uiso calc R 1 1 . .
    C C21 0.22233(9) 1.3588(3) 0.05966(6) 0.0383(4) Uani d . 1 1 . .
    C C22 0.14426(13) 1.5496(4) 0.08890(9) 0.0650(6) Uani d . 1 1 . .
    H H22A 0.1636 1.6721 0.0859 0.098 Uiso calc R 1 1 . .
    H H22B 0.1214 1.5500 0.1153 0.098 Uiso calc R 1 1 . .
    H H22C 0.1113 1.5189 0.0597 0.098 Uiso calc R 1 1 . .
    N N1 0.35236(8) 0.6352(2) 0.13996(5) 0.0416(4) Uani d . 1 1 . .
    H H1A 0.3728 0.5289 0.1477 0.050 Uiso calc R 1 1 . .
    N N2 0.29174(8) 1.1591(2) 0.11708(5) 0.0384(4) Uani d . 1 1 . .
    N N3 0.27210(8) 1.2269(2) 0.07053(5) 0.0396(4) Uani d . 1 1 . .
    H H3 0.2917 1.1846 0.0486 0.048 Uiso calc R 1 1 . .
    O O2 0.19861(7) 1.4123(2) 0.09762(5) 0.0516(4) Uani d . 1 1 . .
    O O3 0.20192(7) 1.4228(2) 0.01966(5) 0.0487(4) Uani d . 1 1 . .
    F F1 0.46171(10) 0.2594(2) -0.02847(6) 0.0940(6) Uani d . 1 1 . .
    F F2 0.38685(10) 0.4378(3) 0.35949(5) 0.0986(6) Uani d . 1 1 . .
loop_
    _atom_site_aniso_label
    _atom_site_aniso_U_11
    _atom_site_aniso_U_22
    _atom_site_aniso_U_33
    _atom_site_aniso_U_12
    _atom_site_aniso_U_13
    _atom_site_aniso_U_23
    C1 0.0405(10) 0.0478(11) 0.0313(9) 0.0021(8) 0.0106(7) 0.0020(8)
    C2 0.0476(10) 0.0434(10) 0.0304(9) 0.0083(8) 0.0135(7) 0.0069(7)
    C3 0.0404(10) 0.0407(10) 0.0313(9) 0.0023(8) 0.0076(7) 0.0024(7)
    C4 0.0489(11) 0.0472(11) 0.0297(9) 0.0082(9) 0.0099(8) 0.0010(8)
    C5 0.0401(10) 0.0529(11) 0.0321(9) 0.0018(9) 0.0118(7) 0.0029(8)
    C6 0.0480(11) 0.0475(11) 0.0548(12) 0.0002(9) 0.0196(9) 0.0048(9)
    C7 0.0443(11) 0.0638(14) 0.0594(13) -0.0012(10) 0.0058(10) 0.0053(11)
    C8 0.0551(12) 0.0540(12) 0.0389(10) -0.0035(10) 0.0025(9) 0.0043(9)
    C9 0.0470(11) 0.0421(10) 0.0393(10) -0.0047(9) 0.0176(8) -0.0004(8)
    C10 0.0563(12) 0.0567(13) 0.0398(10) -0.0074(10) 0.0166(9) -0.0040(9)
    C11 0.0782(16) 0.0654(15) 0.0465(12) -0.0200(13) 0.0297(11) -0.0146(11)
    C12 0.0825(17) 0.0447(12) 0.0751(16) -0.0148(12) 0.0510(14) -0.0160(11)
    C13 0.0748(16) 0.0466(12) 0.0798(17) 0.0107(11) 0.0427(13) 0.0097(11)
    C14 0.0636(13) 0.0503(12) 0.0507(12) 0.0054(10) 0.0247(10) 0.0076(9)
    C15 0.0483(11) 0.0491(11) 0.0357(10) -0.0036(9) 0.0148(8) 0.0044(8)
    C16 0.0775(16) 0.0636(14) 0.0453(12) 0.0138(12) 0.0253(11) 0.0119(10)
    C17 0.0903(19) 0.0704(17) 0.0563(14) 0.0167(14) 0.0196(13) 0.0236(12)
    C18 0.0850(17) 0.0676(15) 0.0365(11) -0.0139(13) 0.0149(11) 0.0140(10)
    C19 0.0779(16) 0.0761(16) 0.0387(11) -0.0159(13) 0.0286(11) -0.0025(11)
    C20 0.0594(13) 0.0634(14) 0.0411(11) -0.0017(11) 0.0217(9) 0.0018(10)
    C21 0.0400(10) 0.0384(10) 0.0379(10) 0.0013(8) 0.0114(8) 0.0006(8)
    C22 0.0655(15) 0.0639(15) 0.0700(15) 0.0241(12) 0.0245(12) -0.0003(12)
    N1 0.0524(9) 0.0429(9) 0.0319(8) 0.0040(7) 0.0146(7) 0.0046(6)
    N2 0.0431(9) 0.0424(9) 0.0303(8) 0.0052(7) 0.0093(6) 0.0031(6)
    N3 0.0439(8) 0.0449(9) 0.0317(8) 0.0089(7) 0.0122(6) 0.0041(6)
    O2 0.0583(9) 0.0564(9) 0.0440(8) 0.0180(7) 0.0196(6) 0.0038(6)
    O3 0.0555(8) 0.0514(8) 0.0389(7) 0.0143(7) 0.0099(6) 0.0087(6)
    F1 0.1259(14) 0.0680(10) 0.1142(13) -0.0134(9) 0.0820(11) -0.0356(9)
    F2 0.1409(15) 0.1101(13) 0.0446(8) -0.0095(11) 0.0204(9) 0.0314(8)
_geom_special_details
;
 All esds (except the esd in the dihedral angle between two l.s. planes)
 are estimated using the full covariance matrix.  The cell esds are taken
 into account individually in the estimation of esds in distances, angles
 and torsion angles; correlations between esds in cell parameters are only
 used when they are defined by crystal symmetry.  An approximate (isotropic)
 treatment of cell esds is used for estimating esds involving l.s. planes.
;
loop_
    _geom_bond_atom_site_label_1
    _geom_bond_atom_site_label_2
    _geom_bond_site_symmetry_2
    _geom_bond_distance
    _geom_bond_publ_flag
    C1 N1 . 1.457(2) ?
    C1 C9 . 1.507(3) ?
    C1 C2 . 1.548(3) ?
    C1 H1 . 0.9800 ?
    C2 C3 . 1.495(2) ?
    C2 C6 . 1.533(3) ?
    C2 H2 . 0.9800 ?
    C3 N2 . 1.269(2) ?
    C3 C4 . 1.494(2) ?
    C4 C8 . 1.522(3) ?
    C4 C5 . 1.548(3) ?
    C4 H4 . 0.9800 ?
    C5 N1 . 1.447(2) ?
    C5 C15 . 1.510(3) ?
    C5 H5 . 0.9800 ?
    C6 C7 . 1.513(3) ?
    C6 H6A . 0.9700 ?
    C6 H6B . 0.9700 ?
    C7 C8 . 1.506(3) ?
    C7 H7A . 0.9700 ?
    C7 H7B . 0.9700 ?
    C8 H8A . 0.9700 ?
    C8 H8B . 0.9700 ?
    C9 C14 . 1.373(3) ?
    C9 C10 . 1.382(3) ?
    C10 C11 . 1.376(3) ?
    C10 H10 . 0.9300 ?
    C11 C12 . 1.352(4) ?
    C11 H11 . 0.9300 ?
    C12 C13 . 1.352(3) ?
    C12 F1 . 1.354(2) ?
    C13 C14 . 1.378(3) ?
    C13 H13 . 0.9300 ?
    C14 H14 . 0.9300 ?
    C15 C16 . 1.360(3) ?
    C15 C20 . 1.389(3) ?
    C16 C17 . 1.381(3) ?
    C16 H16 . 0.9300 ?
    C17 C18 . 1.346(4) ?
    C17 H17 . 0.9300 ?
    C18 F2 . 1.353(2) ?
    C18 C19 . 1.355(4) ?
    C19 C20 . 1.378(3) ?
    C19 H19 . 0.9300 ?
    C20 H20 . 0.9300 ?
    C21 O3 . 1.208(2) ?
    C21 O2 . 1.327(2) ?
    C21 N3 . 1.342(2) ?
    C22 O2 . 1.428(3) ?
    C22 H22A . 0.9600 ?
    C22 H22B . 0.9600 ?
    C22 H22C . 0.9600 ?
    N1 H1A . 0.8600 ?
    N2 N3 . 1.3814(19) ?
    N3 H3 . 0.8600 ?
loop_
    _geom_angle_atom_site_label_1
    _geom_angle_atom_site_label_2
    _geom_angle_atom_site_label_3
    _geom_angle_site_symmetry_1
    _geom_angle_site_symmetry_3
    _geom_angle
    _geom_angle_publ_flag
    N1 C1 C9 . . 110.73(15) ?
    N1 C1 C2 . . 110.67(15) ?
    C9 C1 C2 . . 111.42(15) ?
    N1 C1 H1 . . 108.0 ?
    C9 C1 H1 . . 108.0 ?
    C2 C1 H1 . . 108.0 ?
    C3 C2 C6 . . 108.99(16) ?
    C3 C2 C1 . . 106.09(14) ?
    C6 C2 C1 . . 114.73(16) ?
    C3 C2 H2 . . 109.0 ?
    C6 C2 H2 . . 109.0 ?
    C1 C2 H2 . . 109.0 ?
    N2 C3 C4 . . 117.43(16) ?
    N2 C3 C2 . . 131.26(16) ?
    C4 C3 C2 . . 111.18(15) ?
    C3 C4 C8 . . 109.85(16) ?
    C3 C4 C5 . . 107.04(15) ?
    C8 C4 C5 . . 114.81(16) ?
    C3 C4 H4 . . 108.3 ?
    C8 C4 H4 . . 108.3 ?
    C5 C4 H4 . . 108.3 ?
    N1 C5 C15 . . 110.89(16) ?
    N1 C5 C4 . . 110.59(15) ?
    C15 C5 C4 . . 111.04(15) ?
    N1 C5 H5 . . 108.1 ?
    C15 C5 H5 . . 108.1 ?
    C4 C5 H5 . . 108.1 ?
    C7 C6 C2 . . 114.68(16) ?
    C7 C6 H6A . . 108.6 ?
    C2 C6 H6A . . 108.6 ?
    C7 C6 H6B . . 108.6 ?
    C2 C6 H6B . . 108.6 ?
    H6A C6 H6B . . 107.6 ?
    C8 C7 C6 . . 112.23(18) ?
    C8 C7 H7A . . 109.2 ?
    C6 C7 H7A . . 109.2 ?
    C8 C7 H7B . . 109.2 ?
    C6 C7 H7B . . 109.2 ?
    H7A C7 H7B . . 107.9 ?
    C7 C8 C4 . . 113.64(17) ?
    C7 C8 H8A . . 108.8 ?
    C4 C8 H8A . . 108.8 ?
    C7 C8 H8B . . 108.8 ?
    C4 C8 H8B . . 108.8 ?
    H8A C8 H8B . . 107.7 ?
    C14 C9 C10 . . 118.38(19) ?
    C14 C9 C1 . . 122.62(17) ?
    C10 C9 C1 . . 118.98(18) ?
    C11 C10 C9 . . 121.0(2) ?
    C11 C10 H10 . . 119.5 ?
    C9 C10 H10 . . 119.5 ?
    C12 C11 C10 . . 118.4(2) ?
    C12 C11 H11 . . 120.8 ?
    C10 C11 H11 . . 120.8 ?
    C13 C12 C11 . . 122.7(2) ?
    C13 C12 F1 . . 118.4(2) ?
    C11 C12 F1 . . 118.8(2) ?
    C12 C13 C14 . . 118.6(2) ?
    C12 C13 H13 . . 120.7 ?
    C14 C13 H13 . . 120.7 ?
    C9 C14 C13 . . 120.9(2) ?
    C9 C14 H14 . . 119.6 ?
    C13 C14 H14 . . 119.6 ?
    C16 C15 C20 . . 118.16(18) ?
    C16 C15 C5 . . 122.92(17) ?
    C20 C15 C5 . . 118.90(19) ?
    C15 C16 C17 . . 121.5(2) ?
    C15 C16 H16 . . 119.2 ?
    C17 C16 H16 . . 119.2 ?
    C18 C17 C16 . . 118.5(2) ?
    C18 C17 H17 . . 120.7 ?
    C16 C17 H17 . . 120.7 ?
    C17 C18 F2 . . 118.5(3) ?
    C17 C18 C19 . . 122.6(2) ?
    F2 C18 C19 . . 118.9(2) ?
    C18 C19 C20 . . 118.4(2) ?
    C18 C19 H19 . . 120.8 ?
    C20 C19 H19 . . 120.8 ?
    C19 C20 C15 . . 120.8(2) ?
    C19 C20 H20 . . 119.6 ?
    C15 C20 H20 . . 119.6 ?
    O3 C21 O2 . . 123.87(17) ?
    O3 C21 N3 . . 123.44(17) ?
    O2 C21 N3 . . 112.68(15) ?
    O2 C22 H22A . . 109.5 ?
    O2 C22 H22B . . 109.5 ?
    H22A C22 H22B . . 109.5 ?
    O2 C22 H22C . . 109.5 ?
    H22A C22 H22C . . 109.5 ?
    H22B C22 H22C . . 109.5 ?
    C5 N1 C1 . . 115.71(15) ?
    C5 N1 H1A . . 122.1 ?
    C1 N1 H1A . . 122.1 ?
    C3 N2 N3 . . 119.17(15) ?
    C21 N3 N2 . . 119.81(14) ?
    C21 N3 H3 . . 120.1 ?
    N2 N3 H3 . . 120.1 ?
    C21 O2 C22 . . 116.23(16) ?
loop_
    _geom_torsion_atom_site_label_1
    _geom_torsion_atom_site_label_2
    _geom_torsion_atom_site_label_3
    _geom_torsion_atom_site_label_4
    _geom_torsion_site_symmetry_1
    _geom_torsion_site_symmetry_2
    _geom_torsion_site_symmetry_3
    _geom_torsion_site_symmetry_4
    _geom_torsion
    _geom_torsion_publ_flag
    N1 C1 C2 C3 . . . . -56.46(19) ?
    C9 C1 C2 C3 . . . . 179.87(15) ?
    N1 C1 C2 C6 . . . . 63.9(2) ?
    C9 C1 C2 C6 . . . . -59.8(2) ?
    C6 C2 C3 N2 . . . . 124.6(2) ?
    C1 C2 C3 N2 . . . . -111.4(2) ?
    C6 C2 C3 C4 . . . . -59.9(2) ?
    C1 C2 C3 C4 . . . . 64.16(19) ?
    N2 C3 C4 C8 . . . . -122.34(19) ?
    C2 C3 C4 C8 . . . . 61.4(2) ?
    N2 C3 C4 C5 . . . . 112.41(19) ?
    C2 C3 C4 C5 . . . . -63.81(19) ?
    C3 C4 C5 N1 . . . . 55.25(19) ?
    C8 C4 C5 N1 . . . . -67.0(2) ?
    C3 C4 C5 C15 . . . . 178.80(15) ?
    C8 C4 C5 C15 . . . . 56.6(2) ?
    C3 C2 C6 C7 . . . . 52.2(2) ?
    C1 C2 C6 C7 . . . . -66.5(2) ?
    C2 C6 C7 C8 . . . . -45.8(3) ?
    C6 C7 C8 C4 . . . . 46.3(3) ?
    C3 C4 C8 C7 . . . . -54.2(2) ?
    C5 C4 C8 C7 . . . . 66.5(2) ?
    N1 C1 C9 C14 . . . . -26.0(3) ?
    C2 C1 C9 C14 . . . . 97.7(2) ?
    N1 C1 C9 C10 . . . . 155.29(17) ?
    C2 C1 C9 C10 . . . . -81.1(2) ?
    C14 C9 C10 C11 . . . . 0.8(3) ?
    C1 C9 C10 C11 . . . . 179.62(18) ?
    C9 C10 C11 C12 . . . . 0.2(3) ?
    C10 C11 C12 C13 . . . . -1.4(3) ?
    C10 C11 C12 F1 . . . . 178.83(19) ?
    C11 C12 C13 C14 . . . . 1.4(4) ?
    F1 C12 C13 C14 . . . . -178.8(2) ?
    C10 C9 C14 C13 . . . . -0.8(3) ?
    C1 C9 C14 C13 . . . . -179.51(19) ?
    C12 C13 C14 C9 . . . . -0.3(3) ?
    N1 C5 C15 C16 . . . . 14.8(3) ?
    C4 C5 C15 C16 . . . . -108.6(2) ?
    N1 C5 C15 C20 . . . . -167.30(17) ?
    C4 C5 C15 C20 . . . . 69.3(2) ?
    C20 C15 C16 C17 . . . . -0.9(4) ?
    C5 C15 C16 C17 . . . . 177.1(2) ?
    C15 C16 C17 C18 . . . . -0.3(4) ?
    C16 C17 C18 F2 . . . . -179.3(2) ?
    C16 C17 C18 C19 . . . . 0.9(4) ?
    C17 C18 C19 C20 . . . . -0.3(4) ?
    F2 C18 C19 C20 . . . . 180.0(2) ?
    C18 C19 C20 C15 . . . . -1.0(4) ?
    C16 C15 C20 C19 . . . . 1.5(3) ?
    C5 C15 C20 C19 . . . . -176.5(2) ?
    C15 C5 N1 C1 . . . . -176.69(15) ?
    C4 C5 N1 C1 . . . . -53.1(2) ?
    C9 C1 N1 C5 . . . . 178.09(15) ?
    C2 C1 N1 C5 . . . . 54.0(2) ?
    C4 C3 N2 N3 . . . . -176.76(16) ?
    C2 C3 N2 N3 . . . . -1.5(3) ?
    O3 C21 N3 N2 . . . . -179.05(17) ?
    O2 C21 N3 N2 . . . . 1.6(2) ?
    C3 N2 N3 C21 . . . . 175.91(17) ?
    O3 C21 O2 C22 . . . . 2.0(3) ?
    N3 C21 O2 C22 . . . . -178.61(18) ?
loop_
    _geom_hbond_atom_site_label_D
    _geom_hbond_atom_site_label_H
    _geom_hbond_atom_site_label_A
    _geom_hbond_site_symmetry_A
    _geom_hbond_distance_DH
    _geom_hbond_distance_HA
    _geom_hbond_distance_DA
    _geom_hbond_angle_DHA
    N3 H3 O3 7_575 0.86 2.12 2.930(2) 157
    C2 H2 O3 7_575 0.98 2.49 3.442(2) 163
    C22 H22C F1 7_565 0.96 2.49 3.243(3) 136
_iucr_refine_instructions_details
;
TITL akr in C2/c
CELL  0.71073  19.7507   7.0873  28.4918   90.000  102.997   90.000
ZERR    8.00   0.0059   0.0022   0.0086    0.000    0.004    0.000
LATT   7
SYMM  - X,   Y, 1/2 - Z
SFAC  C    H    N    O    F
UNIT  176  184  24   16   16
MERG   2
FMAP   2
PLAN   20
ACTA
BOND
BOND   $H
CONF
L.S.   8
EQIV $1 1/2-X, 5/2-Y, -Z
HTAB N3 O3_$1
EQIV $2 1/2-X, 5/2-Y, -Z
HTAB C2 O3_$2
EQIV $3 1/2-X, 3/2-Y, -Z
HTAB C22 F1_$3
WGHT    0.075200    2.722100
FVAR       0.27407
MOLE    1
C1    1    0.343401    0.715255    0.091869    11.00000    0.04054    0.04782 =
         0.03135    0.00196    0.01061    0.00211
AFIX  13
H1    2    0.293471    0.721559    0.077512    11.00000   -1.20000
AFIX   0
C2    1    0.372762    0.918490    0.094427    11.00000    0.04758    0.04339 =
         0.03043    0.00692    0.01355    0.00832
AFIX  13
H2    2    0.361393    0.973997    0.062102    11.00000   -1.20000
AFIX   0
C3    1    0.335957    1.026572    0.126288    11.00000    0.04044    0.04068 =
         0.03126    0.00240    0.00763    0.00235
C4    1    0.352860    0.950384    0.176465    11.00000    0.04886    0.04723 =
         0.02967    0.00097    0.00989    0.00820
AFIX  13
H4    2    0.327980    1.025751    0.196021    11.00000   -1.20000
AFIX   0
C5    1    0.324568    0.746075    0.173941    11.00000    0.04012    0.05290 =
         0.03208    0.00291    0.01184    0.00179
AFIX  13
H5    2    0.273956    0.751380    0.162495    11.00000   -1.20000
AFIX   0
C6    1    0.451355    0.933354    0.114695    11.00000    0.04800    0.04752 =
         0.05479    0.00481    0.01962    0.00017
AFIX  23
H6A   2    0.474735    0.852057    0.095963    11.00000   -1.20000
H6B   2    0.465780    1.061944    0.110542    11.00000   -1.20000
AFIX   0
C7    1    0.475060    0.880648    0.167303    11.00000    0.04430    0.06385 =
         0.05942    0.00534    0.00585   -0.00123
AFIX  23
H7A   2    0.473728    0.744495    0.170444    11.00000   -1.20000
H7B   2    0.522789    0.921135    0.179023    11.00000   -1.20000
AFIX   0
C8    1    0.430427    0.968860    0.197812    11.00000    0.05508    0.05404 =
         0.03886    0.00430    0.00250   -0.00350
AFIX  23
H8A   2    0.442073    1.101644    0.202120    11.00000   -1.20000
H8B   2    0.441101    0.910017    0.229357    11.00000   -1.20000
AFIX   0
C9    1    0.376450    0.590696    0.060427    11.00000    0.04697    0.04209 =
         0.03929   -0.00043    0.01760   -0.00470
C10   1    0.352215    0.598576    0.011037    11.00000    0.05635    0.05668 =
         0.03982   -0.00402    0.01656   -0.00741
AFIX  43
H10   2    0.315842    0.679679   -0.002040    11.00000   -1.20000
AFIX   0
C11   1    0.381088    0.488220   -0.019097    11.00000    0.07824    0.06542 =
         0.04652   -0.01459    0.02972   -0.01998
AFIX  43
H11   2    0.364764    0.494108   -0.052329    11.00000   -1.20000
AFIX   0
C12   1    0.433775    0.371017    0.000799    11.00000    0.08246    0.04465 =
         0.07513   -0.01596    0.05096   -0.01476
C13   1    0.459972    0.360875    0.048825    11.00000    0.07476    0.04659 =
         0.07985    0.00970    0.04266    0.01075
AFIX  43
H13   2    0.496919    0.280821    0.061375    11.00000   -1.20000
AFIX   0
C14   1    0.430803    0.471609    0.078816    11.00000    0.06362    0.05034 =
         0.05066    0.00761    0.02475    0.00536
AFIX  43
H14   2    0.448156    0.465614    0.111948    11.00000   -1.20000
AFIX   0
C15   1    0.340570    0.654917    0.223111    11.00000    0.04832    0.04910 =
         0.03569    0.00435    0.01483   -0.00358
C16   1    0.388487    0.515439    0.235679    11.00000    0.07753    0.06364 =
         0.04531    0.01191    0.02531    0.01383
AFIX  43
H16   2    0.411248    0.469314    0.212819    11.00000   -1.20000
AFIX   0
C17   1    0.404122    0.440726    0.281599    11.00000    0.09027    0.07035 =
         0.05628    0.02363    0.01958    0.01673
AFIX  43
H17   2    0.436817    0.344871    0.289734    11.00000   -1.20000
AFIX   0
C18   1    0.370982    0.509727    0.314344    11.00000    0.08497    0.06757 =
         0.03650    0.01398    0.01485   -0.01393
C19   1    0.322343    0.647363    0.303792    11.00000    0.07795    0.07614 =
         0.03865   -0.00251    0.02858   -0.01595
AFIX  43
H19   2    0.300104    0.692016    0.327091    11.00000   -1.20000
AFIX   0
C20   1    0.306596    0.719658    0.257710    11.00000    0.05942    0.06339 =
         0.04110    0.00176    0.02172   -0.00170
AFIX  43
H20   2    0.272831    0.812874    0.249681    11.00000   -1.20000
AFIX   0
C21   1    0.222327    1.358818    0.059656    11.00000    0.03999    0.03842 =
         0.03787    0.00056    0.01136    0.00130
C22   1    0.144262    1.549585    0.088896    11.00000    0.06548    0.06391 =
         0.07002   -0.00027    0.02451    0.02414
AFIX 137
H22A  2    0.163581    1.672108    0.085897    11.00000   -1.50000
H22B  2    0.121394    1.549999    0.115276    11.00000   -1.50000
H22C  2    0.111284    1.518899    0.059654    11.00000   -1.50000
AFIX   0
N1    3    0.352356    0.635228    0.139962    11.00000    0.05239    0.04294 =
         0.03193    0.00461    0.01461    0.00395
AFIX  43
H1A   2    0.372842    0.528926    0.147672    11.00000   -1.20000
AFIX   0
N2    3    0.291743    1.159135    0.117076    11.00000    0.04310    0.04241 =
         0.03028    0.00310    0.00933    0.00516
N3    3    0.272103    1.226895    0.070534    11.00000    0.04392    0.04485 =
         0.03173    0.00414    0.01216    0.00887
AFIX  43
H3    2    0.291727    1.184634    0.048596    11.00000   -1.20000
AFIX   0
O2    4    0.198609    1.412328    0.097618    11.00000    0.05825    0.05644 =
         0.04402    0.00385    0.01956    0.01803
O3    4    0.201919    1.422814    0.019657    11.00000    0.05553    0.05141 =
         0.03886    0.00871    0.00993    0.01433
F1    5    0.461708    0.259395   -0.028473    11.00000    0.12586    0.06799 =
         0.11424   -0.03558    0.08195   -0.01345
F2    5    0.386849    0.437769    0.359492    11.00000    0.14087    0.11015 =
         0.04463    0.03142    0.02042   -0.00949
HKLF 4
REM  akr in C2/c
REM R1 =  0.0495 for   2872 Fo > 4sig(Fo)  and  0.0655 for all   3793 data
REM    263 parameters refined using      0 restraints
END
WGHT      0.0751      2.7221
REM Highest difference peak  0.518,  deepest hole -0.436,  1-sigma level  0.042
Q1    1   0.3296  0.5088  0.1370  11.00000  0.05    0.52
Q2    1   0.4770  1.0286  0.1567  11.00000  0.05    0.27
Q3    1   0.3400  0.8424  0.1738  11.00000  0.05    0.19
Q4    1   0.3393  0.7209  0.2018  11.00000  0.05    0.19
Q5    1   0.3345  1.1628  0.1277  11.00000  0.05    0.18
Q6    1   0.3478  0.9961  0.1524  11.00000  0.05    0.18
Q7    1   0.3571  0.8204  0.0933  11.00000  0.05    0.18
Q8    1   0.3164  0.6550  0.2267  11.00000  0.05    0.17
Q9    1   0.3562  0.9737  0.1104  11.00000  0.05    0.17
Q10   1   0.3426  0.4186  0.3475  11.00000  0.05    0.17
Q11   1   0.1558  1.6246  0.1229  11.00000  0.05    0.17
Q12   1   0.3940  0.9570  0.1865  11.00000  0.05    0.17
Q13   1   0.4125  0.9040  0.1025  11.00000  0.05    0.16
Q14   1   0.0955  1.4614  0.0871  11.00000  0.05    0.16
Q15   1   0.4528  0.9945  0.2305  11.00000  0.05    0.15
Q16   1   0.3444  0.6814  0.1172  11.00000  0.05    0.15
Q17   1   0.2962  1.0504  0.1135  11.00000  0.05    0.15
Q18   1   0.4276  0.4204  0.2874  11.00000  0.05    0.15
Q19   1   0.2866  1.1900  0.1001  11.00000  0.05    0.15
Q20   1   0.2912  0.7870  0.0712  11.00000  0.05    0.15
;
