# Supplementary material for: Crystal structure of methyl 2-[2,4-bis­(4-fluoro­phen­yl)-3-aza­bicyclo­[3.3.1]nonan-9-yl­idene]hydrazine­carboxyl­ate
Source: Acta Crystallogr Sect E Struct Rep Online. 2014 Aug 30;70(Pt 9):145–7. doi: 10.1107/S1600536814018935 (PMC4186194; doi:10.1107/S1600536814018935)
Supplement: Supplementary file 2 [file e-70-00145-Isup2.hkl]

#
# h,k,l, Fc-squared, Fo-squared, sigma(Fo-squared) and status flag
#
data_I
_shelx_title ' akr in C2/c'
_shelx_refln_list_code          4
_shelx_F_calc_maximum      366.07
_exptl_crystal_F_000      1680.00
_reflns_d_resolution_high  0.8090
 
loop_
 _symmetry_equiv_pos_as_xyz
 'x, y, z'
 '-x, y, -z+1/2'
 'x+1/2, y+1/2, z'
 '-x+1/2, y+1/2, -z+1/2'
 '-x, -y, -z'
 'x, -y, z-1/2'
 '-x+1/2, -y+1/2, -z'
 'x+1/2, -y+1/2, z-1/2'
 
_cell_length_a    19.7507
_cell_length_b     7.0873
_cell_length_c    28.4918
_cell_angle_alpha  90.000
_cell_angle_beta  102.997
_cell_angle_gamma  90.000
 
_shelx_F_squared_multiplier     1.000
 
loop_
 _refln_index_h
 _refln_index_k
 _refln_index_l
 _refln_F_squared_calc
 _refln_F_squared_meas
 _refln_F_squared_sigma
 _refln_observed_status
   2   0   0    14446.48    15721.38    247.79 o
   4   0   0    79916.42    74378.73   1016.38 o
   6   0   0    17987.67    19729.38    270.35 o
   8   0   0     2486.87     2783.08     42.15 o
  10   0   0     2386.48     2857.05     52.02 o
  12   0   0     9293.93     8975.54    148.30 o
  14   0   0     1240.42     1094.27     28.01 o
  16   0   0      275.31      367.68     17.62 o
  18   0   0       24.18       29.66     16.18 o
  20   0   0        1.11       -0.95     19.51 o
  22   0   0      217.71      288.45     28.83 o
   1   1   0     9891.79    10090.69    111.98 o
   3   1   0      916.81      932.83     15.31 o
   5   1   0    76953.73    75494.91    725.40 o
   7   1   0     8811.65     8728.81     86.34 o
   9   1   0      573.58      445.97     11.32 o
  11   1   0      410.76      567.12     16.00 o
  13   1   0       76.81       95.30      7.89 o
  15   1   0      277.91      288.52     11.27 o
  17   1   0      779.56      806.14     18.15 o
  19   1   0       27.01       34.15      9.71 o
  21   1   0        0.02       12.21      9.74 o
  23   1   0        0.99       20.06     12.80 o
   0   2   0    32548.06    35345.18    923.22 o
   2   2   0     9100.66     9917.20    131.59 o
   4   2   0    69415.03    71058.39    778.90 o
   6   2   0     5048.19     4760.97     57.47 o
   8   2   0     5617.94     5165.56     57.05 o
  10   2   0       29.47       19.52      4.71 o
  12   2   0      998.73      872.34     15.13 o
  14   2   0      545.50      508.74     15.26 o
  16   2   0      723.50      709.33     19.69 o
  18   2   0       51.90       50.28      9.90 o
  20   2   0       13.60       19.98     10.79 o
  22   2   0      123.65      124.49     14.96 o
   1   3   0     1490.37     1723.80     21.49 o
   3   3   0     1760.75     1782.52     22.91 o
   5   3   0     1243.31     1073.18     24.53 o
   7   3   0     3629.80     3745.53     43.84 o
   9   3   0    17488.41    17502.13    185.95 o
  11   3   0       17.56       25.27      6.02 o
  13   3   0      931.38      775.48     17.05 o
  15   3   0       25.35        4.92      8.09 o
  17   3   0       94.12       93.72     11.79 o
  19   3   0      131.60      120.86     15.43 o
  21   3   0       71.78       93.89     14.43 o
   0   4   0       29.29       44.23     10.31 o
   2   4   0      319.36      322.25     13.30 o
   4   4   0      750.98      615.93     11.95 o
   6   4   0      639.07      482.83     14.97 o
   8   4   0      216.69      143.01      8.11 o
  10   4   0        2.95        4.37      5.59 o
  12   4   0      262.94      323.15     13.40 o
  14   4   0      180.94      196.88     11.96 o
  16   4   0      144.89       99.41     12.62 o
  18   4   0      157.86      188.55     17.81 o
  20   4   0       81.61       85.94     14.29 o
   1   5   0      726.95      669.90     14.52 o
   3   5   0      162.81      167.53     10.00 o
   5   5   0      639.09      682.18     14.83 o
   7   5   0      123.92      119.54      7.99 o
   9   5   0       12.99        1.62      5.56 o
  11   5   0       35.51       38.04      8.20 o
  13   5   0      963.56      859.16     21.55 o
  15   5   0      146.91       98.48     12.96 o
  17   5   0        4.81       -8.23     11.16 o
  19   5   0        0.51        3.39     12.38 o
   0   6   0      757.44      616.41     36.14 o
   2   6   0        1.97       -2.26      5.96 o
   4   6   0       26.50       28.00      7.28 o
   6   6   0       72.53       39.13      7.54 o
   8   6   0        2.75        2.90      6.47 o
  10   6   0       31.85       33.36      8.89 o
  12   6   0      144.10      168.53     13.26 o
  14   6   0       26.59       19.76     10.31 o
  16   6   0       12.38       11.60     12.29 o
   1   7   0      407.77      384.96     16.65 o
   3   7   0       71.41       81.16     10.21 o
   5   7   0        9.74       10.95      8.59 o
   7   7   0       21.54        8.67      8.55 o
   9   7   0      103.96       63.38     10.79 o
  11   7   0      231.11      230.30     14.99 o
  13   7   0        8.64       21.73     13.78 o
   0   8   0      174.34      170.94     21.13 o
   2   8   0       16.72       16.38     10.73 o
   4   8   0       11.10        9.40     10.49 o
   6   8   0       10.99        5.97     10.26 o
   8   8   0        0.00       -2.87     10.15 o
 -23   1   1       32.29       61.14     14.03 o
 -21   1   1       29.75       66.45     14.53 o
 -19   1   1       81.91      109.23     11.22 o
 -17   1   1       42.10       56.28      7.74 o
 -15   1   1        3.31        1.04      5.66 o
 -13   1   1      429.06      357.74     11.11 o
 -11   1   1     1621.15     1445.60     18.37 o
  -9   1   1       27.21       30.34      3.30 o
  -7   1   1      102.13      104.70      4.42 o
  -5   1   1    15627.03    16001.88    167.09 o
  -3   1   1     1808.09     2120.93     23.22 o
  -1   1   1     6482.98     6510.60     72.84 o
   1   1   1    31365.61    32174.47    333.22 o
   3   1   1    59057.18    60817.33    584.43 o
   5   1   1   106933.13   103160.52    990.78 o
   7   1   1     8872.54     8692.52     85.85 o
   9   1   1    16573.04    18257.33    191.68 o
  11   1   1     3617.19     3621.40     45.73 o
  13   1   1      776.56      680.37     14.85 o
  15   1   1       32.12       45.96      7.10 o
  17   1   1       69.53       87.76      8.53 o
  19   1   1        2.24        8.33      9.10 o
  21   1   1       34.99       40.19     14.94 o
  23   1   1        6.71        6.27     12.26 o
 -22   2   1        0.50       18.71     11.97 o
 -20   2   1      190.43      211.24     15.65 o
 -18   2   1       67.24       87.60     11.18 o
 -16   2   1      112.78      150.89     11.29 o
 -14   2   1      124.33      135.40      9.90 o
 -12   2   1      879.66      917.56     18.36 o
 -10   2   1       18.56       35.72      3.94 o
  -8   2   1     7014.37     7425.28     74.84 o
  -6   2   1     7954.97     8635.77     98.54 o
  -4   2   1    69432.81    69934.70    765.96 o
  -2   2   1     2673.15     2600.79     31.80 o
   0   2   1      233.71      194.09     18.28 o
   2   2   1    35114.39    37372.30    386.78 o
   4   2   1    24725.70    26155.57    289.37 o
   6   2   1     6097.46     6173.44     67.34 o
   8   2   1     3837.27     3838.85     40.55 o
  10   2   1     2633.76     2713.26     32.59 o
  12   2   1      619.83      536.65     16.35 o
  14   2   1       61.05       60.23     13.07 o
  16   2   1      568.12      528.63     16.58 o
  18   2   1      569.36      596.47     18.56 o
  20   2   1        1.79       -1.16      9.78 o
  22   2   1       34.39       45.95     13.49 o
 -21   3   1       99.23      120.55     15.22 o
 -19   3   1        8.16       15.09     10.59 o
 -17   3   1       47.69       32.45     10.13 o
 -15   3   1      156.15      185.33     12.83 o
 -13   3   1       38.86       62.34      7.84 o
 -11   3   1     1799.75     1583.70     24.50 o
  -9   3   1    13210.94    14173.28    161.17 o
  -7   3   1     1469.65     1716.59     24.64 o
  -5   3   1       45.33      105.01      6.10 o
  -3   3   1    12272.07    13166.61    148.76 o
  -1   3   1      267.92      283.67      6.39 o
   1   3   1       14.54       39.41      7.77 o
   3   3   1     7485.36     7785.64     84.28 o
   5   3   1     1258.57     1559.78     20.96 o
   7   3   1     3363.39     2852.49     37.62 o
   9   3   1     9012.26     9431.80    103.13 o
  11   3   1     1260.82     1091.26     19.90 o
  13   3   1      246.44      210.15     10.80 o
  15   3   1      284.11      254.88     13.76 o
  17   3   1       16.99       12.91      9.48 o
  19   3   1       10.37       17.43     10.74 o
  21   3   1      102.98      154.93     16.17 o
 -20   4   1       50.05       64.08     13.17 o
 -18   4   1        3.51       -4.56     10.27 o
 -16   4   1        5.86       -4.94      9.16 o
 -14   4   1      593.51      558.18     18.02 o
 -12   4   1     1721.31     1724.13     44.09 o
 -10   4   1      132.08      154.89      8.71 o
  -8   4   1      346.79      277.35     10.10 o
  -6   4   1      103.69      117.98      7.15 o
  -4   4   1       32.17       71.64      8.18 o
  -2   4   1      108.17       99.94      6.16 o
   0   4   1    13261.00    14803.31    146.10 o
   2   4   1      469.23      594.04     11.79 o
   4   4   1      859.54     1045.67     17.21 o
   6   4   1      178.78      208.82     10.58 o
   8   4   1     1430.28     1380.38     27.30 o
  10   4   1        9.57        0.88      5.07 o
  12   4   1      661.04      642.08     17.38 o
  14   4   1       49.02       44.52      9.72 o
  16   4   1        8.09       17.97     10.37 o
  18   4   1       48.20       53.05     12.42 o
  20   4   1       52.48       42.05     12.93 o
 -19   5   1        5.72       31.20     12.94 o
 -17   5   1        0.62      -10.32     10.32 o
 -15   5   1       91.75       69.19     12.43 o
 -13   5   1      951.93      807.13     23.16 o
 -11   5   1       74.07       61.90      8.69 o
  -9   5   1       14.87       -1.75      5.59 o
  -7   5   1      843.45      826.59     16.94 o
  -5   5   1        1.73        3.07      5.09 o
  -3   5   1      682.58      647.92     23.07 o
  -1   5   1      246.06      254.00      9.03 o
   1   5   1      172.05      201.83     18.50 o
   3   5   1       53.13       27.86      5.32 o
   5   5   1      357.02      345.22     10.14 o
   7   5   1      149.18      175.33     14.34 o
   9   5   1       20.84       19.00      6.11 o
  11   5   1        6.88       -2.67      6.93 o
  13   5   1       39.19       27.76     10.22 o
  15   5   1      547.86      502.91     30.78 o
  17   5   1       11.58       23.16     12.03 o
  19   5   1        0.00        2.33     12.22 o
 -16   6   1       85.31      150.54     16.30 o
 -14   6   1        6.25       -9.06      9.60 o
 -12   6   1       25.30       21.68     11.15 o
 -10   6   1       21.55       10.55      8.25 o
  -8   6   1        8.79        3.54      6.30 o
  -6   6   1      607.47      707.48     39.93 o
  -4   6   1      355.53      379.20     22.07 o
  -2   6   1      387.86      365.48     12.56 o
   0   6   1       10.60       21.30      7.08 o
   2   6   1        1.46       -4.00      5.93 o
   4   6   1      221.78      265.17     12.22 o
   6   6   1        3.55       -2.89      5.95 o
   8   6   1        4.83       -6.06      6.06 o
  10   6   1      126.32      125.03     11.38 o
  12   6   1      160.29      161.94     13.13 o
  14   6   1      444.21      492.44     18.70 o
  16   6   1       24.08       12.00     11.89 o
 -13   7   1       15.34       14.73     11.32 o
 -11   7   1        5.67       -9.26      9.26 o
  -9   7   1        1.15        4.44      9.02 o
  -7   7   1        6.19       -4.54      8.40 o
  -5   7   1       20.70        7.42      8.39 o
  -3   7   1       26.84       17.98      8.43 o
  -1   7   1      136.95      149.97     13.80 o
   1   7   1        3.88       15.47      8.51 o
   3   7   1      115.11      106.13     11.00 o
   5   7   1      617.89      542.51     18.46 o
   7   7   1       23.13       19.90      9.40 o
   9   7   1       37.42       31.66     11.43 o
  11   7   1       52.09       30.09     10.74 o
  13   7   1       21.79       24.36     13.09 o
  -8   8   1        1.09       13.50     10.79 o
  -6   8   1      136.64      137.78     13.64 o
  -4   8   1       51.63       29.93     10.76 o
  -2   8   1      331.66      297.89     16.89 o
   0   8   1       17.38       26.28     10.93 o
   2   8   1       36.65       42.92     14.49 o
   4   8   1       17.89        3.91     10.12 o
   6   8   1       97.48       76.06     12.87 o
   8   8   1       12.85        0.89     10.78 o
 -22   0   2      110.64      114.10     17.05 o
 -20   0   2      195.44      221.30     23.08 o
 -18   0   2       18.94       30.42     10.35 o
 -16   0   2       12.88        4.79      8.78 o
 -14   0   2        0.72        4.92      7.89 o
 -12   0   2       81.34       70.82      7.10 o
 -10   0   2      658.02      475.19     16.33 o
  -8   0   2    15623.51    15946.67    220.07 o
  -6   0   2    11447.77    12889.41    177.66 o
  -4   0   2     9026.87     9750.22    149.83 o
  -2   0   2    34016.53    34679.33    729.47 o
   0   0   2    15176.20    12791.78    335.88 o
   2   0   2    33041.75    32481.24   1011.82 o
   4   0   2    15384.76    14732.86    231.25 o
   6   0   2      824.03      909.85     19.03 o
   8   0   2    17954.00    20470.48    322.24 o
  10   0   2      849.96      909.13     22.02 o
  12   0   2    21784.56    23683.57    375.21 o
  14   0   2     4502.36     4601.45    128.83 o
  16   0   2       57.43       75.71     23.52 o
  18   0   2        2.60        4.17      9.70 o
  20   0   2      212.49      176.69     22.85 o
  22   0   2       23.21       16.88     13.73 o
 -23   1   2       67.02      101.30     33.63 o
 -21   1   2      121.13      164.27     16.87 o
 -19   1   2        1.03       21.69      9.23 o
 -17   1   2        1.30        8.45      6.62 o
 -15   1   2       48.59       45.07      6.88 o
 -13   1   2     1866.70     1706.71     23.56 o
 -11   1   2      415.69      392.12     10.78 o
  -9   1   2     1800.22     1449.60     17.70 o
  -7   1   2      169.08       93.48      5.54 o
  -5   1   2     3949.31     3927.58     54.20 o
  -3   1   2    61873.52    64803.68    905.23 o
  -1   1   2     6876.58     7267.07     74.75 o
   1   1   2       85.47      112.82      7.76 o
   3   1   2     1764.79     1510.52     16.36 o
   5   1   2     2780.59     2855.08     29.70 o
   7   1   2     1302.14     1602.47     18.71 o
   9   1   2     9543.42    10322.65    109.47 o
  11   1   2     1160.44     1316.93     18.70 o
  13   1   2       85.50       73.03      7.73 o
  15   1   2      403.50      404.55     12.91 o
  17   1   2      216.33      251.44     11.61 o
  19   1   2      355.54      330.90     15.29 o
  21   1   2        3.39       14.20      9.81 o
  23   1   2        0.78        8.36     12.72 o
 -22   2   2        0.51       10.76     12.19 o
 -20   2   2        2.09        1.08      9.71 o
 -18   2   2      269.81      295.68     15.43 o
 -16   2   2      684.38      695.28     18.57 o
 -14   2   2      156.89      145.85     11.44 o
 -12   2   2       72.58       78.62      6.10 o
 -10   2   2     5205.65     5374.77     56.03 o
  -8   2   2     5883.04     6400.75     68.65 o
  -6   2   2     1266.72     1126.36     16.82 o
  -4   2   2    21147.01    21978.76    243.24 o
  -2   2   2     4257.01     4800.35     55.66 o
   0   2   2     1316.25     1191.37     13.93 o
   2   2   2    17764.61    18636.04    194.32 o
   4   2   2     7897.46     7901.53     89.96 o
   6   2   2     5978.04     6839.02     68.64 o
   8   2   2      398.49      585.04     11.04 o
  10   2   2      119.15      199.52      6.70 o
  12   2   2      368.56      333.83     10.50 o
  14   2   2       61.32       61.37     12.02 o
  16   2   2      229.16      242.34     12.84 o
  18   2   2        2.25       18.81     11.80 o
  20   2   2       21.50       21.17     11.06 o
  22   2   2       22.38       16.58     12.39 o
 -21   3   2        3.73       -7.14     11.61 o
 -19   3   2        8.57       19.22     10.58 o
 -17   3   2       63.63       52.30     10.32 o
 -15   3   2        9.48        6.43      7.69 o
 -13   3   2      584.54      502.52     14.86 o
 -11   3   2      588.00      492.90     13.65 o
  -9   3   2      943.12      934.88     41.86 o
  -7   3   2      124.82      101.87      6.42 o
  -5   3   2     1092.45     1184.62     18.17 o
  -3   3   2       55.93       57.65     15.42 o
  -1   3   2      532.13      698.69     10.74 o
   1   3   2     3800.80     3641.88     48.63 o
   3   3   2    11192.73    13056.18    138.48 o
   5   3   2    13578.97    15546.30    164.50 o
   7   3   2      279.34      216.00     15.45 o
   9   3   2     2362.95     2490.92     44.25 o
  11   3   2     2047.68     1739.92     29.50 o
  13   3   2      229.35      239.65     12.45 o
  15   3   2        0.62       -7.68      7.68 o
  17   3   2      369.45      327.89     16.43 o
  19   3   2        5.39        6.78     10.12 o
  21   3   2       10.05       24.54     12.57 o
 -20   4   2       45.76       98.15     14.34 o
 -18   4   2       17.51        2.15     10.78 o
 -16   4   2       12.46       15.71     10.23 o
 -14   4   2      753.42      759.15     19.48 o
 -12   4   2      226.40      178.45     16.25 o
 -10   4   2      981.30     1109.75     21.71 o
  -8   4   2     2134.98     1735.79     26.31 o
  -6   4   2      558.23      645.56     13.79 o
  -4   4   2     4282.03     4846.29     59.45 o
  -2   4   2      686.76      565.77     11.68 o
   0   4   2     1145.35     1377.48     24.01 o
   2   4   2      532.69      508.17     18.63 o
   4   4   2      364.48      437.35     11.02 o
   6   4   2     2063.45     2172.83     31.04 o
   8   4   2       97.23       79.54      6.66 o
  10   4   2     3887.96     3843.41     50.88 o
  12   4   2       39.94       17.51      7.04 o
  14   4   2       99.68       92.50     12.70 o
  16   4   2      951.48      793.19     23.78 o
  18   4   2      158.87      148.93     15.14 o
  20   4   2       26.82       16.31     12.43 o
 -19   5   2       13.43       32.87     13.35 o
 -17   5   2        0.07       -0.07     10.23 o
 -15   5   2       32.21       72.43     10.74 o
 -13   5   2       82.53      162.53     14.07 o
 -11   5   2      250.19      236.57     15.39 o
  -9   5   2      232.13      182.18     12.35 o
  -7   5   2      152.26      181.99      9.22 o
  -5   5   2        0.22        2.53      5.01 o
  -3   5   2      727.50      664.59     19.35 o
  -1   5   2      570.80      568.29     12.66 o
   1   5   2     1597.87     1497.60     37.26 o
   3   5   2      709.05      721.52     18.86 o
   5   5   2      287.58      255.41      9.15 o
   7   5   2      326.72      205.97      9.32 o
   9   5   2       41.05       34.50      7.52 o
  11   5   2        0.00        6.54      7.29 o
  13   5   2       25.09       43.28     10.70 o
  15   5   2       11.83       22.87     11.01 o
  17   5   2       11.47       13.05     11.54 o
  19   5   2       47.19       41.22     19.30 o
 -16   6   2      159.26      120.50     16.33 o
 -14   6   2       46.84       46.62     12.14 o
 -12   6   2        4.87        8.95      9.37 o
 -10   6   2      259.88      225.18     17.66 o
  -8   6   2        9.60        5.30      6.36 o
  -6   6   2     1037.34     1007.49     25.56 o
  -4   6   2      296.81      321.55     13.16 o
  -2   6   2       91.89       64.44      8.42 o
   0   6   2     1137.70     1035.67     20.75 o
   2   6   2       74.77      110.88      8.90 o
   4   6   2        8.63        9.62      6.28 o
   6   6   2       47.54       44.44      7.15 o
   8   6   2      134.62      114.76      9.70 o
  10   6   2      137.21      142.25     11.78 o
  12   6   2      157.31      165.96     19.43 o
  14   6   2       20.30        9.90     11.12 o
  16   6   2      130.77      138.94     15.80 o
 -13   7   2       18.52       22.30     11.16 o
 -11   7   2       87.82       53.90     12.81 o
  -9   7   2      129.56      140.01     14.07 o
  -7   7   2      160.88      146.40     12.26 o
  -5   7   2       53.63       39.64      9.58 o
  -3   7   2        9.42        3.43      8.28 o
  -1   7   2       30.02       39.56      9.12 o
   1   7   2       39.65       69.60     10.73 o
   3   7   2      412.39      373.93     15.52 o
   5   7   2      308.25      320.31     14.86 o
   7   7   2      714.22      709.45     20.68 o
   9   7   2      228.74      211.92     15.81 o
  11   7   2        7.13       15.59     10.49 o
  13   7   2      200.75      194.37     15.37 o
  -8   8   2       22.30       24.28     11.04 o
  -6   8   2       82.41       87.18     12.54 o
  -4   8   2       88.96       81.94     12.65 o
  -2   8   2       26.42       38.65     11.09 o
   0   8   2       26.46        7.64     10.02 o
   2   8   2      105.10      114.28     13.60 o
   4   8   2        3.13       -1.38     10.05 o
   6   8   2       23.49       29.09     11.57 o
   8   8   2        1.30       -1.79     12.14 o
 -23   1   3        0.60       11.13     12.56 o
 -21   1   3       12.01       31.59     11.15 o
 -19   1   3        1.24       14.29      7.63 o
 -17   1   3       28.35       41.28      7.50 o
 -15   1   3       27.40       25.18      6.40 o
 -13   1   3      303.97      314.92      9.58 o
 -11   1   3      221.59      163.28      6.40 o
  -9   1   3     3808.99     3408.10     38.30 o
  -7   1   3      134.61      112.37      4.77 o
  -5   1   3    21973.66    22721.83    230.95 o
  -3   1   3     8024.67     8876.76    143.62 o
  -1   1   3     8851.08     8644.24     88.78 o
   1   1   3    16145.16    16427.81    309.20 o
   3   1   3    17852.15    17732.24    171.25 o
   5   1   3       27.55       16.01      3.97 o
   7   1   3     8787.64     9031.56     95.36 o
   9   1   3     1420.31     1554.78     20.40 o
  11   1   3      425.07      536.19     10.76 o
  13   1   3        3.48       -0.11      5.88 o
  15   1   3      184.62      200.04     10.56 o
  17   1   3      194.54      261.69     16.98 o
  19   1   3       41.35       30.68      9.93 o
  21   1   3        9.07        8.15     10.30 o
 -22   2   3       39.40       40.20     19.06 o
 -20   2   3       24.29       37.18     11.53 o
 -18   2   3       69.28       82.95     11.25 o
 -16   2   3        8.50       17.86      9.17 o
 -14   2   3      312.13      331.23     15.25 o
 -12   2   3     1044.64      851.46     14.40 o
 -10   2   3        8.77       21.73      6.14 o
  -8   2   3     4998.10     5470.96     59.28 o
  -6   2   3      465.36      393.06     10.62 o
  -4   2   3    13890.55    14434.54    161.39 o
  -2   2   3      252.97      303.16      6.85 o
   0   2   3     3615.59     3805.97     41.13 o
   2   2   3      270.41      239.27     13.10 o
   4   2   3      115.21      106.78     10.39 o
   6   2   3     1576.38     1326.74     16.10 o
   8   2   3      960.99     1215.61     15.64 o
  10   2   3     1398.70     1511.79     22.16 o
  12   2   3      184.94      192.32     12.66 o
  14   2   3      305.14      320.79     13.28 o
  16   2   3      375.55      362.40     14.55 o
  18   2   3       80.01       96.01     11.39 o
  20   2   3       74.18       69.78     12.86 o
  22   2   3       28.52       48.79     13.36 o
 -21   3   3       20.14       19.33     12.28 o
 -19   3   3        1.35       -1.83      9.96 o
 -17   3   3       15.40       10.56      8.87 o
 -15   3   3      142.96      158.48     14.78 o
 -13   3   3      111.51      116.95      9.07 o
 -11   3   3      673.00      564.88     13.29 o
  -9   3   3     7443.39     7604.16     89.57 o
  -7   3   3      175.42      164.40      7.86 o
  -5   3   3      818.62      754.87     13.57 o
  -3   3   3    12917.79    13471.25    151.78 o
  -1   3   3      612.99      488.23      9.71 o
   1   3   3      993.10     1157.14     15.80 o
   3   3   3      296.96      400.28     18.48 o
   5   3   3     3323.40     3502.18     40.92 o
   7   3   3     5850.58     5427.70     61.00 o
   9   3   3     1851.13     1769.70     24.16 o
  11   3   3       59.29       53.81      6.51 o
  13   3   3     1970.14     1852.11     47.79 o
  15   3   3      691.07      582.97     17.65 o
  17   3   3      214.66      182.04     14.41 o
  19   3   3      333.89      341.21     18.22 o
  21   3   3      216.42      232.69     18.10 o
 -20   4   3       23.28       22.89     11.95 o
 -18   4   3      129.93      176.39     15.18 o
 -16   4   3      182.81      201.99     14.52 o
 -14   4   3      498.24      508.98     16.60 o
 -12   4   3        7.88        0.58      6.80 o
 -10   4   3       25.16       41.41      7.34 o
  -8   4   3     1948.63     1771.99     36.35 o
  -6   4   3     1755.83     1782.31     26.39 o
  -4   4   3     1377.51     1418.56     22.04 o
  -2   4   3     2252.42     2386.47     29.30 o
   0   4   3     1331.34     1289.95     17.17 o
   2   4   3       83.44      137.13      7.03 o
   4   4   3      317.75      322.46      8.79 o
   6   4   3        2.97       10.20      4.44 o
   8   4   3      205.29      200.17      8.43 o
  10   4   3      255.68      258.78     20.26 o
  12   4   3     2609.31     2514.23     38.74 o
  14   4   3       34.50       28.72      9.42 o
  16   4   3      411.12      343.70     19.42 o
  18   4   3       87.16       65.86     13.13 o
  20   4   3       16.61       33.21     13.11 o
 -19   5   3      108.70       99.90     15.22 o
 -17   5   3       39.83       26.93     11.66 o
 -15   5   3       70.68       55.89     10.34 o
 -13   5   3      798.21      768.29     34.08 o
 -11   5   3      165.46      165.19     10.59 o
  -9   5   3      123.10      139.16      8.95 o
  -7   5   3       16.66       31.64      7.69 o
  -5   5   3       56.06       81.92      7.01 o
  -3   5   3        9.68       14.72      5.20 o
  -1   5   3      454.01      388.22     10.62 o
   1   5   3     1640.60     1594.71     23.35 o
   3   5   3      177.18      149.69      7.74 o
   5   5   3      219.39      216.40      8.66 o
   7   5   3        0.25       -1.83      5.03 o
   9   5   3      608.12      597.93     13.88 o
  11   5   3      229.74      201.62     11.94 o
  13   5   3      626.12      602.19     18.41 o
  15   5   3       41.63       45.46     14.24 o
  17   5   3       25.68       41.29     14.81 o
 -16   6   3       13.69       15.04     12.58 o
 -14   6   3       66.43       73.95     11.59 o
 -12   6   3      134.07      160.40     15.10 o
 -10   6   3      391.29      352.13     22.66 o
  -8   6   3       20.23        9.74      6.50 o
  -6   6   3      224.18      207.70     17.30 o
  -4   6   3       98.25      134.71     10.17 o
  -2   6   3       12.62       15.92      6.91 o
   0   6   3      525.37      480.13     14.23 o
   2   6   3      359.76      340.42     12.25 o
   4   6   3        2.93       -0.97      5.24 o
   6   6   3       11.30       21.45      6.75 o
   8   6   3        2.81        8.25      6.66 o
  10   6   3      141.14      167.26     12.45 o
  12   6   3      885.89      895.06     29.22 o
  14   6   3       77.94       96.41     14.91 o
  16   6   3      455.17      531.22     23.69 o
 -13   7   3       62.26       57.61     14.97 o
 -11   7   3       53.85      101.02     12.55 o
  -9   7   3       16.15       29.10     10.90 o
  -7   7   3      153.92      180.00     14.36 o
  -5   7   3       94.73      135.24     15.53 o
  -3   7   3      142.97      143.77     11.65 o
  -1   7   3      294.68      297.33     22.04 o
   1   7   3      719.02      674.33     19.46 o
   3   7   3      725.81      609.37     20.62 o
   5   7   3        8.21       32.94      9.24 o
   7   7   3      464.25      361.68     15.83 o
   9   7   3       77.38       55.59     12.37 o
  11   7   3        1.58        7.69     10.23 o
  13   7   3       62.95       53.39     12.42 o
  -8   8   3       94.03       76.09     12.35 o
  -6   8   3       51.67       27.23     10.83 o
  -4   8   3       31.46       24.46     10.39 o
  -2   8   3      200.33      210.59     18.83 o
   0   8   3       30.83       27.60     11.04 o
   2   8   3       33.53       10.25     10.86 o
   4   8   3       45.50       40.10     11.34 o
   6   8   3       35.53       42.15     12.05 o
   8   8   3        9.68        5.21     12.97 o
 -24   0   4       56.17       85.33     29.95 o
 -22   0   4       43.62       53.36     16.80 o
 -20   0   4       22.56       20.46     11.97 o
 -18   0   4      406.98      413.20     19.71 o
 -16   0   4     1583.49     1561.30     51.65 o
 -14   0   4        6.27       -4.73      7.08 o
 -12   0   4      130.05       87.48      7.35 o
 -10   0   4      100.25       78.27      7.13 o
  -8   0   4       49.81       95.77      7.92 o
  -6   0   4      109.17      107.06      6.15 o
  -4   0   4     1232.35     1577.96     27.08 o
  -2   0   4     4277.16     4187.68     77.83 o
   0   0   4     3160.61     3109.61     48.86 o
   2   0   4     4437.67     4876.56     68.12 o
   4   0   4     8653.48     8121.28    112.44 o
   6   0   4    18734.96    20923.45    328.85 o
   8   0   4     6845.32     6378.91    105.31 o
  10   0   4     3856.20     4610.75     79.47 o
  12   0   4       20.90       15.45     18.52 o
  14   0   4     1081.36     1101.70     49.50 o
  16   0   4       22.38      -12.55     13.00 o
  18   0   4       68.96       90.51     13.40 o
  20   0   4       20.38       72.35     14.20 o
  22   0   4       22.07       78.50     20.90 o
 -23   1   4        8.20       23.42     13.05 o
 -21   1   4       10.86       23.73     11.38 o
 -19   1   4      105.55      104.34     10.32 o
 -17   1   4      232.33      234.47     11.39 o
 -15   1   4      698.86      614.91     14.83 o
 -13   1   4      142.46      143.15      6.91 o
 -11   1   4      425.89      529.77     11.04 o
  -9   1   4        6.69       -2.96      2.96 o
  -7   1   4        4.41       -2.40      2.40 o
  -5   1   4       11.29       22.49      4.14 o
  -3   1   4    38207.05    41855.62    423.60 o
  -1   1   4     1546.55     1540.32     17.38 o
   1   1   4   134005.03   127150.63   1999.04 o
   3   1   4      113.13      196.55      5.99 o
   5   1   4      135.76       61.67      3.44 o
   7   1   4     3894.91     3917.52     43.46 o
   9   1   4     1112.01      968.05     14.48 o
  11   1   4      200.94      253.15     11.80 o
  13   1   4      885.52      901.73     17.32 o
  15   1   4       24.63       37.34      7.29 o
  17   1   4      155.73      112.68      9.57 o
  19   1   4       43.76       28.49     10.08 o
  21   1   4        2.96       10.21     10.36 o
 -22   2   4       72.08       88.19     14.50 o
 -20   2   4        1.15        9.15     10.85 o
 -18   2   4      100.87      120.87     12.27 o
 -16   2   4      103.20      138.96     11.76 o
 -14   2   4      549.95      572.67     12.90 o
 -12   2   4      258.64      312.79      8.99 o
 -10   2   4     2286.56     2232.00     27.54 o
  -8   2   4        0.03       -2.18      5.79 o
  -6   2   4      314.28      338.86     11.83 o
  -4   2   4    11059.89    11605.19    119.86 o
  -2   2   4     1812.11     1853.11     21.55 o
   0   2   4     4515.38     4744.71     55.32 o
   2   2   4     2961.96     2786.96     29.31 o
   4   2   4     3618.15     3523.73     38.57 o
   6   2   4     3246.19     3677.05     38.55 o
   8   2   4     2896.70     3113.82     40.65 o
  10   2   4      822.33      824.03     15.82 o
  12   2   4      934.15      790.20     20.38 o
  14   2   4        1.00        4.37      6.94 o
  16   2   4      350.61      305.46     27.12 o
  18   2   4      179.22      176.71     13.38 o
  20   2   4        6.60       25.14     11.07 o
  22   2   4      165.03      208.45     33.17 o
 -21   3   4        4.44       11.07     14.26 o
 -19   3   4       34.92       20.34     10.51 o
 -17   3   4       49.82       63.19     10.61 o
 -15   3   4     1048.59      908.68     25.17 o
 -13   3   4      777.80      776.57     18.28 o
 -11   3   4      712.98      514.91     15.55 o
  -9   3   4      104.97      130.41     12.57 o
  -7   3   4     9178.07     9987.67    115.08 o
  -5   3   4     1739.07     2163.31     28.95 o
  -3   3   4     4170.30     4027.14     46.93 o
  -1   3   4      730.60      619.13     10.20 o
   1   3   4       83.88      111.96      4.64 o
   3   3   4       33.55       65.60      4.67 o
   5   3   4     3617.08     3912.05     48.00 o
   7   3   4     1600.39     1610.34     21.97 o
   9   3   4       21.84       65.20      5.54 o
  11   3   4     1288.35     1284.40     21.73 o
  13   3   4      115.38      131.24     11.22 o
  15   3   4        2.74        0.54      7.50 o
  17   3   4      232.69      192.48     22.69 o
  19   3   4        1.12        9.88     10.68 o
  21   3   4       63.30      108.70     15.07 o
 -20   4   4        6.84       29.61     12.04 o
 -18   4   4       39.68       52.91     15.66 o
 -16   4   4       39.18       56.78     11.28 o
 -14   4   4      936.78      789.78     19.75 o
 -12   4   4      276.49      277.30     11.27 o
 -10   4   4      493.89      367.05     11.57 o
  -8   4   4     2811.99     2863.96    102.53 o
  -6   4   4      612.84      588.61     15.58 o
  -4   4   4     2229.06     1991.48     28.37 o
  -2   4   4     1016.69     1102.79     22.99 o
   0   4   4      284.98      268.93      7.33 o
   2   4   4       90.70       84.19      5.36 o
   4   4   4      441.25      511.98     10.88 o
   6   4   4      196.60      126.39      7.52 o
   8   4   4       51.57       57.80      7.06 o
  10   4   4     1512.69     1440.73     24.17 o
  12   4   4     2353.54     2252.55     53.37 o
  14   4   4      202.79      185.21     13.69 o
  16   4   4      165.68      163.11     14.17 o
  18   4   4      264.52      282.36     17.50 o
  20   4   4       20.28       34.81     14.04 o
 -19   5   4       11.05        3.98     12.08 o
 -17   5   4        1.79       -1.11     12.21 o
 -15   5   4       45.75       12.87      9.32 o
 -13   5   4       40.18       58.84      9.96 o
 -11   5   4     1246.09     1160.72     22.29 o
  -9   5   4      352.96      420.63     13.94 o
  -7   5   4        0.00        0.89      5.35 o
  -5   5   4      332.14      312.76     10.74 o
  -3   5   4     1192.98     1229.54     21.30 o
  -1   5   4      273.20      272.49      9.98 o
   1   5   4      930.54      902.27     16.53 o
   3   5   4       17.32       15.69      4.83 o
   5   5   4       21.54       32.65      6.01 o
   7   5   4       19.91       30.38      6.54 o
   9   5   4      108.86      155.68      9.72 o
  11   5   4      204.77      225.32     12.22 o
  13   5   4      238.88      250.57     13.89 o
  15   5   4        0.54        1.54     10.26 o
  17   5   4       53.12       57.74     12.99 o
 -16   6   4       10.32        5.75     12.05 o
 -14   6   4       27.34        5.70     12.49 o
 -12   6   4      183.53      197.20     13.54 o
 -10   6   4      170.24      162.35     10.92 o
  -8   6   4        9.79       10.08      6.63 o
  -6   6   4     1359.07     1476.19     28.99 o
  -4   6   4       99.22      117.94     12.86 o
  -2   6   4      165.45      201.96     11.21 o
   0   6   4       13.30        7.29      7.20 o
   2   6   4        8.00        6.84      6.43 o
   4   6   4      390.57      354.07     11.30 o
   6   6   4      584.99      497.87     26.87 o
   8   6   4      425.14      398.21     13.44 o
  10   6   4      706.66      579.99     29.19 o
  12   6   4      112.82      132.64     14.06 o
  14   6   4      158.04      172.37     15.95 o
  16   6   4       92.03      103.25     19.35 o
 -13   7   4        1.37      -11.17     11.17 o
 -11   7   4       12.20        9.11     10.19 o
  -9   7   4        5.26        3.47     12.43 o
  -7   7   4       29.74       30.66      9.26 o
  -5   7   4      602.90      576.98     18.68 o
  -3   7   4        0.08       -5.88      8.06 o
  -1   7   4       19.84       15.87     10.25 o
   1   7   4        2.10       -5.97      7.80 o
   3   7   4       47.71       63.66     12.14 o
   5   7   4     1041.49      962.93     24.50 o
   7   7   4       11.22       13.17      8.89 o
   9   7   4       25.92       29.65     11.35 o
  11   7   4       58.46       99.36     12.71 o
  13   7   4        0.09        5.46     11.59 o
  -8   8   4        6.00      -11.08     11.29 o
  -6   8   4       34.02       14.91     10.78 o
  -4   8   4        0.00       -4.89      9.37 o
  -2   8   4      169.86      190.47     16.10 o
   0   8   4      104.64      129.67     24.83 o
   2   8   4       35.48       31.73     11.41 o
   4   8   4       25.78       25.14     11.43 o
   6   8   4       18.53       10.88     11.25 o
   8   8   4        2.33        5.14     13.10 o
 -23   1   5        0.33       44.44     13.51 o
 -21   1   5       71.00       96.18     21.41 o
 -19   1   5      326.71      356.18     14.75 o
 -17   1   5      145.97      194.48     11.35 o
 -15   1   5     1613.73     1487.36     27.16 o
 -13   1   5      535.60      443.48     11.16 o
 -11   1   5      157.41      166.55      6.65 o
  -9   1   5       91.18      120.68      5.70 o
  -7   1   5     3983.22     4094.05     44.67 o
  -5   1   5      235.01      309.03      8.42 o
  -3   1   5    27453.86    29793.09    302.07 o
  -1   1   5      822.14      987.19     13.55 o
   1   1   5      316.51      199.17      9.56 o
   3   1   5     1156.87      999.44     12.45 o
   5   1   5       93.48       86.60      4.22 o
   7   1   5       95.89       78.87      6.40 o
   9   1   5     2193.65     2302.60     28.10 o
  11   1   5        3.20        8.69      4.50 o
  13   1   5      675.09      637.66     14.52 o
  15   1   5        1.74       -3.64      7.71 o
  17   1   5        3.30       -9.63      9.63 o
  19   1   5       23.32       24.62     10.02 o
  21   1   5        3.37      -10.40     10.40 o
 -22   2   5       10.35       28.35     12.72 o
 -20   2   5      124.53      151.67     15.31 o
 -18   2   5       70.08       74.93     12.51 o
 -16   2   5       18.38       31.00      9.01 o
 -14   2   5      516.96      464.76     12.71 o
 -12   2   5        1.25        3.85      4.14 o
 -10   2   5       14.53        8.79      3.91 o
  -8   2   5     6733.48     7248.16     77.31 o
  -6   2   5     3971.26     4207.78     46.14 o
  -4   2   5      308.26      301.21     11.46 o
  -2   2   5     1168.63      978.67     12.97 o
   0   2   5       21.56       34.06      3.23 o
   2   2   5     4364.24     3889.52     39.92 o
   4   2   5     7831.12     8287.36     86.53 o
   6   2   5     4865.66     4684.42     48.30 o
   8   2   5      110.08       95.61      6.61 o
  10   2   5      170.10      179.49      7.18 o
  12   2   5      220.46      229.84      9.45 o
  14   2   5      301.34      320.68     13.31 o
  16   2   5      161.14      142.94     18.40 o
  18   2   5        6.47       10.28      9.18 o
  20   2   5        4.11       -6.28     10.23 o
  22   2   5       45.64       20.18     16.01 o
 -21   3   5       10.91       29.05     12.66 o
 -19   3   5      211.87      156.02     14.59 o
 -17   3   5      450.32      374.43     16.84 o
 -15   3   5      736.16      651.24     17.78 o
 -13   3   5      287.55      312.03     12.67 o
 -11   3   5        4.43       -1.03      4.79 o
  -9   3   5     3523.55     3297.82     42.78 o
  -7   3   5      422.21      478.34     17.75 o
  -5   3   5        0.08        6.75      5.11 o
  -3   3   5     6401.89     6285.31     67.46 o
  -1   3   5      857.36      787.69     17.35 o
   1   3   5      231.33      169.08      6.77 o
   3   3   5     7023.61     7046.35     71.12 o
   5   3   5      133.78      135.89      6.46 o
   7   3   5     1919.85     1734.76     21.59 o
   9   3   5     3284.30     3427.90     44.87 o
  11   3   5      240.00      244.17      9.95 o
  13   3   5      127.47      117.51      9.63 o
  15   3   5      672.67      657.49     29.20 o
  17   3   5      545.16      502.96     18.20 o
  19   3   5       95.98      131.63     17.37 o
  21   3   5      426.94      488.45     26.83 o
 -20   4   5        5.39       11.97     11.82 o
 -18   4   5       23.91       17.51     15.20 o
 -16   4   5        2.85       13.42      9.67 o
 -14   4   5       89.99      113.10     10.23 o
 -12   4   5      991.59      961.76     26.00 o
 -10   4   5       70.07       66.49      8.32 o
  -8   4   5      803.73      839.46     16.81 o
  -6   4   5      132.43      121.68      7.51 o
  -4   4   5     1373.59     1517.97     23.21 o
  -2   4   5     3478.25     3618.59     41.80 o
   0   4   5      203.89      203.18      6.92 o
   2   4   5      212.03      201.83      6.72 o
   4   4   5      325.17      406.55      9.88 o
   6   4   5      457.30      402.40     12.33 o
   8   4   5     1255.77     1101.37     18.06 o
  10   4   5      400.16      385.72     12.21 o
  12   4   5       52.74       42.51      7.23 o
  14   4   5       81.30       71.05     12.44 o
  16   4   5        0.47        1.23      9.98 o
  18   4   5       51.36       71.05     12.77 o
 -19   5   5       80.28       84.37     14.74 o
 -17   5   5        2.09       -6.52     10.73 o
 -15   5   5        0.28       -6.02      8.51 o
 -13   5   5      240.66      231.36     13.25 o
 -11   5   5      798.59      885.25     19.27 o
  -9   5   5      978.06      989.03     19.87 o
  -7   5   5      352.76      353.78     11.57 o
  -5   5   5       18.20       33.91      6.43 o
  -3   5   5      488.98      535.92     16.06 o
  -1   5   5      341.75      373.14     11.33 o
   1   5   5      720.68      649.27     13.40 o
   3   5   5       28.09       21.71      7.33 o
   5   5   5      257.33      256.04      9.32 o
   7   5   5      393.71      400.20     11.90 o
   9   5   5      197.38      234.52     10.85 o
  11   5   5      857.62      804.24     21.51 o
  13   5   5     1117.04     1001.78     26.62 o
  15   5   5        5.35       -4.44     10.33 o
  17   5   5       94.82      156.07     22.14 o
 -16   6   5        8.13        2.30     10.81 o
 -14   6   5       68.31       82.27     11.56 o
 -12   6   5       37.45       66.09     10.78 o
 -10   6   5       58.32       49.49      8.46 o
  -8   6   5       59.63       59.76     12.33 o
  -6   6   5      154.02      144.19     10.49 o
  -4   6   5      362.18      350.95     26.42 o
  -2   6   5      152.49      158.13     10.71 o
   0   6   5      982.83      856.11     37.78 o
   2   6   5      117.14      129.55      9.39 o
   4   6   5      192.31      197.65      9.52 o
   6   6   5      280.49      274.40     10.76 o
   8   6   5      215.13      256.09     16.73 o
  10   6   5       59.89       71.54     10.02 o
  12   6   5      330.52      357.90     15.94 o
  14   6   5      157.95      215.65     16.44 o
  16   6   5       36.25       54.85     21.90 o
 -13   7   5        4.56       20.22     11.35 o
 -11   7   5        4.15        6.96     10.08 o
  -9   7   5       26.57       21.91     11.84 o
  -7   7   5        3.16       -2.66      8.53 o
  -5   7   5      392.30      373.08     17.35 o
  -3   7   5       80.23       92.27     10.77 o
  -1   7   5        4.95       -4.44      7.85 o
   1   7   5       59.29       42.97      9.48 o
   3   7   5      356.58      335.20     16.24 o
   5   7   5       14.05       18.92      9.44 o
   7   7   5        0.54       -3.96      8.52 o
   9   7   5       35.47       47.15     15.08 o
  11   7   5      207.98      231.21     15.25 o
  -8   8   5        1.29       -8.84     10.20 o
  -6   8   5        3.28      -10.75     10.75 o
  -4   8   5        5.38       -3.89      9.66 o
  -2   8   5        3.26       -0.83     10.07 o
   0   8   5      456.66      445.45     19.67 o
   2   8   5      121.06      116.10     13.62 o
   4   8   5       42.89       51.11     12.17 o
   6   8   5        2.73        4.45     11.02 o
 -24   0   6        6.90       10.38     24.76 o
 -22   0   6       39.87       59.09     20.24 o
 -20   0   6        0.34       26.09     12.51 o
 -18   0   6     1472.12     1409.76     35.54 o
 -16   0   6        1.99       -5.93      8.55 o
 -14   0   6      770.76      745.19     18.77 o
 -12   0   6      851.35      947.37     20.13 o
 -10   0   6      113.07      194.88      9.08 o
  -8   0   6      543.73      469.71     11.59 o
  -6   0   6    29600.85    33428.41    455.20 o
  -4   0   6    12385.15    12972.58    178.36 o
  -2   0   6    33322.54    33024.36    450.95 o
   0   0   6     1451.91     1163.92     20.34 o
   2   0   6     2536.16     1827.49     27.64 o
   4   0   6     1741.91     2190.35     32.89 o
   6   0   6      198.06      159.26     10.16 o
   8   0   6      209.94      289.41     15.69 o
  10   0   6     1216.65     1212.60     27.28 o
  12   0   6      189.93      185.98     17.63 o
  14   0   6       79.04      134.55     12.52 o
  16   0   6        3.85       -0.48      9.25 o
  18   0   6       11.24      -15.11     17.81 o
  20   0   6       29.80        1.68     12.64 o
  22   0   6        0.27      -16.86     16.86 o
 -23   1   6      356.83      427.19     25.95 o
 -21   1   6       71.42      125.84     14.07 o
 -19   1   6       87.11       72.60      9.91 o
 -17   1   6     1183.77     1179.91     22.52 o
 -15   1   6      666.30      632.74     19.31 o
 -13   1   6        2.35       -0.66      4.00 o
 -11   1   6     7027.43     6988.45     75.34 o
  -9   1   6      121.90       78.09      4.51 o
  -7   1   6      658.42      666.10     10.52 o
  -5   1   6     1817.72     1798.79     21.11 o
  -3   1   6     9303.55    10110.10    104.24 o
  -1   1   6      286.01      316.11      6.71 o
   1   1   6     4324.40     3790.56     38.30 o
   3   1   6    14566.00    13628.15    132.28 o
   5   1   6        2.14        3.15      2.33 o
   7   1   6     2150.32     1825.39     22.58 o
   9   1   6     1114.82     1140.74     16.41 o
  11   1   6       10.82       -1.02      4.32 o
  13   1   6       80.29       70.93      7.02 o
  15   1   6       21.81       11.88      6.66 o
  17   1   6      255.30      277.35     16.55 o
  19   1   6       14.68       -7.34      9.18 o
  21   1   6       77.76       91.50     20.80 o
 -22   2   6       78.63      121.50     25.33 o
 -20   2   6       98.52      108.74     13.25 o
 -18   2   6        0.13        9.01     10.82 o
 -16   2   6     1421.03     1392.49     29.95 o
 -14   2   6     1473.44     1454.56     23.61 o
 -12   2   6       21.44        8.60      4.35 o
 -10   2   6        1.76       13.86      4.03 o
  -8   2   6     1215.81     1282.18     17.62 o
  -6   2   6       13.45       21.97      3.17 o
  -4   2   6     1487.11     1445.41     18.10 o
  -2   2   6    13109.49    13794.41    141.83 o
   0   2   6      687.48      661.03     12.59 o
   2   2   6     4506.32     4445.55     45.51 o
   4   2   6     1304.47     1458.63     18.14 o
   6   2   6      672.36      720.98     10.62 o
   8   2   6      336.95      232.71      8.76 o
  10   2   6        2.05        1.58      3.71 o
  12   2   6        3.75       -1.05      4.84 o
  14   2   6      106.84       99.25     16.06 o
  16   2   6        2.84        2.20     10.99 o
  18   2   6        0.03       -7.30      9.07 o
  20   2   6       37.89       48.89     12.15 o
 -21   3   6        8.01       10.93     12.26 o
 -19   3   6        2.10        2.04     10.71 o
 -17   3   6       30.99       35.40     11.89 o
 -15   3   6       63.50       47.61      9.95 o
 -13   3   6     2940.18     2702.33     37.87 o
 -11   3   6      347.53      328.34     10.71 o
  -9   3   6       86.46       47.42      9.85 o
  -7   3   6     2741.18     2674.01     34.66 o
  -5   3   6      466.96      563.92     10.03 o
  -3   3   6      111.25      142.42      8.73 o
  -1   3   6        3.99        2.10      4.01 o
   1   3   6      834.33      959.09     13.04 o
   3   3   6       25.11       22.51      3.29 o
   5   3   6     1090.76      906.66     13.55 o
   7   3   6     4584.57     4194.22     44.74 o
   9   3   6       36.95       59.02      5.98 o
  11   3   6      168.67      136.93     11.82 o
  13   3   6        1.38       -3.79      6.49 o
  15   3   6      241.29      257.62     13.56 o
  17   3   6       41.24       37.36     16.76 o
  19   3   6        6.79       17.29     11.57 o
 -20   4   6       79.93      126.00     15.11 o
 -18   4   6        0.01       -0.41     11.53 o
 -16   4   6        5.73        2.78      9.42 o
 -14   4   6      578.54      481.39     16.92 o
 -12   4   6       12.99       48.05      8.32 o
 -10   4   6      210.26      155.50      8.83 o
  -8   4   6     3422.16     3490.56     47.97 o
  -6   4   6       13.68       48.24      5.90 o
  -4   4   6     1048.36      951.78     14.94 o
  -2   4   6       15.66       17.73      3.94 o
   0   4   6      232.06      217.04      7.22 o
   2   4   6      266.73      331.87      8.21 o
   4   4   6     1019.00      838.31     14.53 o
   6   4   6      403.09      490.26     11.91 o
   8   4   6      939.16      999.10     18.93 o
  10   4   6       54.76       67.09      7.29 o
  12   4   6      567.42      491.17     19.97 o
  14   4   6       52.35       68.51     11.68 o
  16   4   6      246.23      246.27     16.15 o
  18   4   6       59.42       58.28     13.18 o
 -19   5   6       52.74       62.64     13.97 o
 -17   5   6      143.62      121.90     14.74 o
 -15   5   6      297.20      299.22     16.20 o
 -13   5   6      919.43      789.16     28.97 o
 -11   5   6       27.39       37.79      7.61 o
  -9   5   6     1983.74     1903.19     37.20 o
  -7   5   6       42.38       50.87      6.86 o
  -5   5   6      254.52      245.59     11.08 o
  -3   5   6     1760.66     1762.54     27.22 o
  -1   5   6        0.92       11.68      5.23 o
   1   5   6     1431.89     1501.31     28.08 o
   3   5   6       20.40       17.01      5.48 o
   5   5   6       15.57       13.57      5.33 o
   7   5   6       85.03       63.86      6.90 o
   9   5   6      102.25       78.92      8.22 o
  11   5   6      154.43      141.40     11.82 o
  13   5   6        7.82        8.66      9.91 o
  15   5   6        4.11       10.89     10.94 o
  17   5   6        5.72        8.29     11.52 o
 -16   6   6      253.97      259.28     15.69 o
 -14   6   6       12.74       15.27      9.78 o
 -12   6   6      210.53      176.30     12.88 o
 -10   6   6      106.06       85.11      9.49 o
  -8   6   6        0.19       -1.30      6.87 o
  -6   6   6      364.41      342.78     14.25 o
  -4   6   6     1922.48     2083.06     36.51 o
  -2   6   6       33.54       38.99      8.47 o
   0   6   6        0.00       -5.26      6.55 o
   2   6   6      160.94      182.66     10.29 o
   4   6   6      370.68      402.84     14.40 o
   6   6   6        9.83       18.28      7.35 o
   8   6   6      508.08      456.86     22.49 o
  10   6   6       51.27       63.69      9.83 o
  12   6   6       83.83      108.63     11.95 o
  14   6   6        0.35        5.18     11.43 o
 -13   7   6        2.46      -10.03     10.03 o
 -11   7   6       15.92       23.56      9.45 o
  -9   7   6        3.54       -9.28      9.28 o
  -7   7   6       68.97       94.28     11.33 o
  -5   7   6       94.16      136.20     12.00 o
  -3   7   6        0.08       -0.26      8.23 o
  -1   7   6        9.42        7.10      8.47 o
   1   7   6       89.60       69.13     12.96 o
   3   7   6      616.88      585.58     18.72 o
   5   7   6      255.94      261.58     16.35 o
   7   7   6       23.15       18.90      9.13 o
   9   7   6       37.53       50.54     10.83 o
  11   7   6        0.56       -4.63     10.05 o
  -8   8   6        0.83      -11.23     11.23 o
  -6   8   6       10.13        7.08     11.46 o
  -4   8   6      181.86      199.89     17.23 o
  -2   8   6      109.09      124.56     15.23 o
   0   8   6      162.24      216.35     18.70 o
   2   8   6       26.06       19.52     12.60 o
   4   8   6        0.72        3.11     12.07 o
   6   8   6      130.58      167.66     18.11 o
 -23   1   7      600.99      619.34     31.74 o
 -21   1   7      846.81      821.82     25.15 o
 -19   1   7       35.27       36.55      8.93 o
 -17   1   7       46.22       63.73     12.26 o
 -15   1   7       86.64       88.42      8.71 o
 -13   1   7        0.52       -2.20      4.50 o
 -11   1   7        6.99       -2.92      4.16 o
  -9   1   7      349.95      277.08      7.42 o
  -7   1   7      352.09      367.20      7.60 o
  -5   1   7     5129.90     5145.47     54.87 o
  -3   1   7     5927.10     6483.78     67.97 o
  -1   1   7    11743.23    10981.92    123.69 o
   1   1   7       21.64       35.49      2.77 o
   3   1   7     3853.81     3439.32     35.41 o
   5   1   7      283.71      300.16      6.03 o
   7   1   7        0.72       -1.05      2.62 o
   9   1   7       51.17       33.65      3.91 o
  11   1   7       56.61       67.28      6.15 o
  13   1   7        2.02       -4.42      7.93 o
  15   1   7      125.97      137.30     11.57 o
  17   1   7        3.26       -2.20      7.38 o
  19   1   7       44.54       34.49     11.09 o
  21   1   7        5.98        6.06     11.39 o
 -22   2   7      323.43      419.40     34.03 o
 -20   2   7      202.23      231.31     20.54 o
 -18   2   7       94.07      180.43     23.31 o
 -16   2   7     3412.17     3342.19     55.87 o
 -14   2   7      949.56      950.59     17.42 o
 -12   2   7        3.84       -0.62      4.28 o
 -10   2   7        3.41        2.78      3.59 o
  -8   2   7     2486.45     2755.81     32.44 o
  -6   2   7     4364.21     4358.17     47.92 o
  -4   2   7     9121.88     9913.70    103.41 o
  -2   2   7     4679.36     5176.80     55.66 o
   0   2   7     2104.13     2010.31     26.03 o
   2   2   7     1410.33     1294.50     15.57 o
   4   2   7        3.67        8.95      2.42 o
   6   2   7       56.19       36.79      3.23 o
   8   2   7      682.96      514.05      9.26 o
  10   2   7       71.55       70.02      5.36 o
  12   2   7        0.03       -5.53      5.53 o
  14   2   7        3.44       -2.84      7.14 o
  16   2   7      116.08      107.47     11.17 o
  18   2   7       95.22      124.91     14.63 o
  20   2   7        3.27       16.89     11.14 o
 -21   3   7        1.90       -1.38     11.59 o
 -19   3   7      103.91      117.70     16.72 o
 -17   3   7      749.52      714.12     24.06 o
 -15   3   7      372.04      380.63     14.68 o
 -13   3   7     2287.04     2382.40     34.55 o
 -11   3   7        6.44        3.53      5.17 o
  -9   3   7     2176.65     1810.07     23.95 o
  -7   3   7     4259.00     4772.46     71.22 o
  -5   3   7      175.34      192.10      6.46 o
  -3   3   7     1991.58     2342.84     30.49 o
  -1   3   7      757.94      785.11     12.27 o
   1   3   7      429.81      372.56      7.60 o
   3   3   7     5882.71     5899.00     64.53 o
   5   3   7      111.76       92.85      4.99 o
   7   3   7       32.51       32.82      3.90 o
   9   3   7      150.17      139.49     13.07 o
  11   3   7       50.53       35.46      6.33 o
  13   3   7      472.09      460.81     15.24 o
  15   3   7       11.26        8.87      8.53 o
  17   3   7      170.81      160.08     15.55 o
  19   3   7      179.76      197.55     29.51 o
 -20   4   7       77.60       94.57     14.62 o
 -18   4   7       33.57       21.96     11.53 o
 -16   4   7      155.96      164.53     13.98 o
 -14   4   7      241.47      242.81     13.12 o
 -12   4   7     3659.01     3419.30     46.63 o
 -10   4   7       69.95       98.87      7.56 o
  -8   4   7        5.16       16.02      5.70 o
  -6   4   7      236.49      227.20      9.21 o
  -4   4   7      417.96      427.31     10.45 o
  -2   4   7      989.58      912.65     15.74 o
   0   4   7      833.96      928.77     14.79 o
   2   4   7     1653.93     1637.43     22.33 o
   4   4   7      172.78      152.05      7.34 o
   6   4   7        2.69       -4.13      4.13 o
   8   4   7      119.42      131.57      8.43 o
  10   4   7       54.76       47.12      6.98 o
  12   4   7       61.09       40.53      8.34 o
  14   4   7      199.46      184.02     14.31 o
  16   4   7        9.56       17.29     19.91 o
  18   4   7        4.89        4.04     10.75 o
 -19   5   7        3.43       25.59     12.73 o
 -17   5   7        4.31       25.19     11.72 o
 -15   5   7      137.58      147.28     12.33 o
 -13   5   7       19.45       51.03     11.01 o
 -11   5   7      225.05      258.38     12.10 o
  -9   5   7     2226.76     2333.21     35.18 o
  -7   5   7      361.56      396.66     12.61 o
  -5   5   7       44.16       40.15      6.54 o
  -3   5   7      106.98      131.91      9.56 o
  -1   5   7      274.66      222.66     12.56 o
   1   5   7     1847.87     1808.64     27.55 o
   3   5   7       51.37       55.55      6.61 o
   5   5   7      747.20      668.79     22.33 o
   7   5   7      644.20      585.70     18.90 o
   9   5   7      196.49      156.72     10.01 o
  11   5   7        5.52       15.15      7.18 o
  13   5   7      194.54      197.76     17.08 o
  15   5   7        1.16        3.64     11.11 o
  17   5   7        2.45        9.83     12.07 o
 -16   6   7       30.39       31.47     11.62 o
 -14   6   7      266.45      252.40     15.04 o
 -12   6   7      402.88      347.17     14.21 o
 -10   6   7       61.29       81.13      9.36 o
  -8   6   7       22.53       11.38      7.12 o
  -6   6   7       58.21       57.66      9.99 o
  -4   6   7     1531.21     1442.16     28.52 o
  -2   6   7      754.44      753.83     19.56 o
   0   6   7       35.69       37.56      7.92 o
   2   6   7      158.82      155.97     10.92 o
   4   6   7      155.68      161.77     10.25 o
   6   6   7      674.87      666.01     31.33 o
   8   6   7       46.81       41.54     10.00 o
  10   6   7      121.03      111.25     11.39 o
  12   6   7      105.40      113.59     13.93 o
  14   6   7        2.21       -7.03     11.69 o
 -13   7   7        0.11        4.88     12.35 o
 -11   7   7        0.02       -7.84      8.58 o
  -9   7   7        4.46        4.32      9.66 o
  -7   7   7       40.46       49.29     15.75 o
  -5   7   7       61.99       66.85     11.86 o
  -3   7   7       64.05       79.15     12.52 o
  -1   7   7      155.19      180.60     12.96 o
   1   7   7      204.39      173.77     13.30 o
   3   7   7      381.69      356.83     15.56 o
   5   7   7       87.15       72.79     11.24 o
   7   7   7       14.90       -3.13     11.66 o
   9   7   7        8.40        1.70     10.77 o
  11   7   7       53.97       34.16     12.85 o
  -8   8   7        0.90        3.29     12.12 o
  -6   8   7        8.65       17.46     11.75 o
  -4   8   7       25.75       34.42     12.93 o
  -2   8   7       77.69       99.43     26.27 o
   0   8   7      406.20      427.26     29.48 o
   2   8   7       32.17       26.98     12.83 o
   4   8   7        9.47       19.26     12.90 o
   6   8   7        0.93       12.75     16.57 o
 -24   0   8        0.06      -13.05     25.29 o
 -22   0   8     1166.74     1131.76     41.53 o
 -20   0   8     5303.83     5560.41    119.42 o
 -18   0   8        0.21       -5.54      9.57 o
 -16   0   8      848.36      825.98     24.71 o
 -14   0   8      580.50      725.86     34.27 o
 -12   0   8     2124.79     2063.70     35.33 o
 -10   0   8     6808.94     7122.39    102.57 o
  -8   0   8     7448.11     8570.18    121.13 o
  -6   0   8     1114.06      975.89     17.82 o
  -4   0   8     1763.63     1795.76     28.04 o
  -2   0   8     4406.95     3945.00     68.33 o
   0   0   8       16.46       69.63      7.86 o
   2   0   8     8111.98     9523.62    131.86 o
   4   0   8    15607.53    14597.42    200.42 o
   6   0   8      339.84      554.03     18.02 o
   8   0   8       58.98       41.86      6.44 o
  10   0   8       27.76       24.66      7.02 o
  12   0   8        1.17        9.51      7.45 o
  14   0   8      126.91      169.53     14.54 o
  16   0   8       86.11       55.21     12.02 o
  18   0   8       48.19       60.10     15.90 o
  20   0   8      218.33      281.37     21.25 o
 -23   1   8      354.19      465.35     24.11 o
 -21   1   8      249.76      329.85     21.21 o
 -19   1   8        0.11        8.88     11.28 o
 -17   1   8       31.38       44.74      8.46 o
 -15   1   8        0.66        4.46      5.41 o
 -13   1   8     2923.36     2792.89     34.35 o
 -11   1   8       28.86        7.47      6.73 o
  -9   1   8     1923.21     2018.96     24.99 o
  -7   1   8      323.67      239.38      6.50 o
  -5   1   8    20753.96    22286.29    227.31 o
  -3   1   8      239.31      286.34      7.03 o
  -1   1   8     3916.84     3793.11     45.05 o
   1   1   8        8.57       12.44      1.96 o
   3   1   8     1484.82     1503.92     17.23 o
   5   1   8      376.45      334.44      6.61 o
   7   1   8     1751.24     1772.68     20.63 o
   9   1   8        2.02        2.19      3.25 o
  11   1   8      158.11      132.08      8.15 o
  13   1   8      294.86      250.36     10.57 o
  15   1   8       51.14       59.00     11.04 o
  17   1   8       42.06       18.89      8.31 o
  19   1   8       42.68       31.35     13.06 o
  21   1   8        0.00       -4.20     11.54 o
 -22   2   8        0.09       15.44     12.11 o
 -20   2   8        0.11       11.04     10.73 o
 -18   2   8     3807.58     3844.09     78.33 o
 -16   2   8      771.86      827.04     20.75 o
 -14   2   8     5128.62     5244.18     77.52 o
 -12   2   8      915.01      951.99     15.90 o
 -10   2   8       30.27       18.46      4.13 o
  -8   2   8     2124.22     2477.98     29.79 o
  -6   2   8      453.59      428.01      8.48 o
  -4   2   8     2898.26     3467.81     38.67 o
  -2   2   8      331.01      359.62      8.09 o
   0   2   8     1693.10     1687.13     20.41 o
   2   2   8     3824.33     4043.10     41.87 o
   4   2   8      139.62      143.02      4.96 o
   6   2   8      242.48      261.64      6.43 o
   8   2   8     1804.09     1813.92     23.74 o
  10   2   8      184.89      156.07      7.26 o
  12   2   8      189.52      179.10      9.27 o
  14   2   8        6.51       14.56      8.06 o
  16   2   8       41.63       45.75      9.93 o
  18   2   8        5.72        6.70      9.56 o
  20   2   8       36.33       42.62     11.85 o
 -21   3   8       10.47       -1.04     11.50 o
 -19   3   8        0.42        1.19     10.57 o
 -17   3   8       24.21       41.36     10.60 o
 -15   3   8        1.84       16.98      7.59 o
 -13   3   8     3917.89     3848.63     51.00 o
 -11   3   8      979.42     1187.04     20.50 o
  -9   3   8     1001.17     1039.02     16.25 o
  -7   3   8      847.99     1045.24     15.74 o
  -5   3   8      630.12      441.41      9.20 o
  -3   3   8     1013.48     1299.89     19.13 o
  -1   3   8     1495.73     1542.59     20.19 o
   1   3   8      952.13      893.09     13.37 o
   3   3   8      111.53      219.55      9.25 o
   5   3   8        6.14        3.03      3.19 o
   7   3   8      318.06      386.61      8.50 o
   9   3   8       21.53       16.01      5.18 o
  11   3   8        1.87       -2.01      6.24 o
  13   3   8       33.04       21.52      8.94 o
  15   3   8      259.75      231.07     13.55 o
  17   3   8       59.87       71.93     12.17 o
  19   3   8        5.57        1.56     12.63 o
 -20   4   8       34.89       39.13     13.10 o
 -18   4   8       13.88       15.02     10.90 o
 -16   4   8       44.78       53.24      9.99 o
 -14   4   8     1394.13     1485.07     28.74 o
 -12   4   8      215.24      237.42     13.39 o
 -10   4   8     1286.77     1276.86     22.35 o
  -8   4   8     1799.61     1732.11     26.68 o
  -6   4   8     1026.10     1033.92     18.50 o
  -4   4   8     2666.65     2580.99     34.34 o
  -2   4   8     3257.23     3279.26     39.01 o
   0   4   8      902.12      836.38     14.78 o
   2   4   8      478.46      492.51     10.49 o
   4   4   8      287.46      301.01     11.43 o
   6   4   8       23.11        8.69      4.72 o
   8   4   8        3.51        3.70      7.32 o
  10   4   8        4.48       -5.55      5.55 o
  12   4   8       36.21       18.42      9.55 o
  14   4   8      835.86      724.82     20.12 o
  16   4   8       13.20       24.23      9.70 o
  18   4   8       42.05       40.69     13.30 o
 -19   5   8       11.87       17.21     12.84 o
 -17   5   8       29.77       38.13     11.10 o
 -15   5   8        0.81        5.09      8.66 o
 -13   5   8     1346.63     1227.48     24.02 o
 -11   5   8       58.84       49.68      8.03 o
  -9   5   8     1938.49     1935.87     30.88 o
  -7   5   8      450.62      536.81     15.37 o
  -5   5   8      407.23      393.23     13.78 o
  -3   5   8      771.55      872.78     17.68 o
  -1   5   8      313.96      309.04     16.29 o
   1   5   8      682.01      673.09     14.83 o
   3   5   8      914.68      954.81     18.72 o
   5   5   8      478.86      485.75     13.89 o
   7   5   8       51.27       42.33      7.01 o
   9   5   8        1.39        3.02      6.57 o
  11   5   8       18.89       23.30      7.54 o
  13   5   8       44.08       27.41      9.93 o
  15   5   8       33.71       37.67     12.41 o
  17   5   8      127.36      131.65     15.43 o
 -16   6   8        0.30       10.63     10.51 o
 -14   6   8       35.52       39.07     12.42 o
 -12   6   8       62.96       58.24      9.29 o
 -10   6   8      136.54      147.08     10.82 o
  -8   6   8       32.51       34.15      7.93 o
  -6   6   8        0.75        7.32      7.02 o
  -4   6   8      699.94      721.66     21.80 o
  -2   6   8       29.82       30.73      9.33 o
   0   6   8        0.78       -6.63      6.63 o
   2   6   8      327.42      323.33     14.79 o
   4   6   8       57.06       57.35      7.20 o
   6   6   8      154.65      181.04      9.99 o
   8   6   8      177.95      167.37     11.10 o
  10   6   8      127.96      151.03     18.41 o
  12   6   8        0.01       -5.66     13.59 o
  14   6   8       76.93       62.71     13.24 o
 -13   7   8        0.12       -9.42     11.73 o
 -11   7   8       12.38       30.34     11.17 o
  -9   7   8        0.48       -4.65     11.15 o
  -7   7   8      220.30      213.61     16.60 o
  -5   7   8       46.41       53.79     13.16 o
  -3   7   8      102.61      119.31     14.07 o
  -1   7   8       65.69      121.64     20.80 o
   1   7   8       26.91        9.94     10.17 o
   3   7   8        0.32       10.82      9.95 o
   5   7   8       62.28       84.69     13.60 o
   7   7   8       56.63       58.99     15.86 o
   9   7   8        9.09       -0.87     10.73 o
  11   7   8      186.27      236.30     26.59 o
  -8   8   8        3.32       10.95     12.37 o
  -6   8   8        5.23       10.25     12.42 o
  -4   8   8       68.43       79.78     15.81 o
  -2   8   8        6.52        3.63     12.19 o
   0   8   8       27.34       26.23     16.48 o
   2   8   8       18.71        0.37     15.06 o
   4   8   8      190.90      188.03     22.40 o
   6   8   8       32.67        4.19     16.00 o
 -23   1   9        0.68       12.58     17.46 o
 -21   1   9       84.88       70.90     13.34 o
 -19   1   9       13.37       40.53     12.32 o
 -17   1   9     2314.59     2233.65     36.50 o
 -15   1   9      175.16      193.01      9.62 o
 -13   1   9        0.64        4.22      4.73 o
 -11   1   9     7299.27     7163.06     77.63 o
  -9   1   9     3618.03     4054.23     45.62 o
  -7   1   9     3431.61     3566.84     39.96 o
  -5   1   9     1396.25     1343.99     17.09 o
  -3   1   9     3541.98     4066.26     48.58 o
  -1   1   9      184.42       95.68      5.53 o
   1   1   9      531.62      473.25      7.41 o
   3   1   9      570.37      538.39      8.27 o
   5   1   9       49.66       28.09      3.57 o
   7   1   9      110.64       94.19      5.53 o
   9   1   9      984.98      924.26     14.68 o
  11   1   9      141.20      141.40      9.26 o
  13   1   9      112.97       86.99      7.95 o
  15   1   9       81.33       76.03      8.76 o
  17   1   9      229.72      221.02     12.90 o
  19   1   9       18.61       22.36     12.14 o
  21   1   9      117.14      169.62     20.90 o
 -22   2   9       12.11       20.09     12.54 o
 -20   2   9       33.20       27.59     11.73 o
 -18   2   9     2269.48     2177.95     51.02 o
 -16   2   9      510.60      534.01     17.06 o
 -14   2   9     2465.65     2341.70     31.07 o
 -12   2   9      835.38      776.90     14.67 o
 -10   2   9      692.31      624.18     11.82 o
  -8   2   9     2758.77     2959.45     34.82 o
  -6   2   9     2843.18     3069.11     35.29 o
  -4   2   9     7510.67     9027.39     94.80 o
  -2   2   9     2281.40     2591.89     29.90 o
   0   2   9      467.13      646.70     13.66 o
   2   2   9     1418.76     1546.95     18.27 o
   4   2   9     1624.99     1687.97     19.93 o
   6   2   9      655.09      575.92      9.63 o
   8   2   9      706.43      648.13     12.04 o
  10   2   9        3.96        7.31      4.94 o
  12   2   9      420.98      422.91     12.44 o
  14   2   9       17.67       12.82     11.29 o
  16   2   9      447.43      427.63     16.72 o
  18   2   9      292.53      266.23     15.69 o
  20   2   9        5.05        1.47     11.38 o
 -21   3   9       24.58       32.34     12.69 o
 -19   3   9      132.10      115.99     13.48 o
 -17   3   9      726.33      667.06     22.34 o
 -15   3   9       52.07       29.29      9.07 o
 -13   3   9     1841.45     1919.90     29.84 o
 -11   3   9        6.85        9.15      5.63 o
  -9   3   9      368.91      367.09     12.79 o
  -7   3   9      649.00      687.97     12.33 o
  -5   3   9       39.24       28.76      3.91 o
  -3   3   9      187.95      170.44      6.38 o
  -1   3   9     3457.88     3628.52     41.43 o
   1   3   9      295.36      253.78      7.25 o
   3   3   9     1673.90     1644.92     20.23 o
   5   3   9        5.85        7.04      4.13 o
   7   3   9      131.32      109.93      5.81 o
   9   3   9      774.62      747.79     20.72 o
  11   3   9      631.81      564.18     21.50 o
  13   3   9       49.41       59.34      9.18 o
  15   3   9      104.27      144.01     12.04 o
  17   3   9       31.21       32.58     10.52 o
  19   3   9       98.60       90.07     15.80 o
 -20   4   9      197.52      217.16     23.43 o
 -18   4   9       35.96       27.94     11.74 o
 -16   4   9      142.06      172.72     13.08 o
 -14   4   9      368.24      342.45     13.26 o
 -12   4   9      695.80      706.15     17.01 o
 -10   4   9      616.03      547.50     14.34 o
  -8   4   9      809.61      898.97     17.78 o
  -6   4   9        6.38       -2.03      4.83 o
  -4   4   9     1634.56     1557.46     21.82 o
  -2   4   9       18.71       40.95      4.99 o
   0   4   9      241.38      249.61      8.13 o
   2   4   9       17.03       14.32      4.04 o
   4   4   9      306.42      233.90      8.60 o
   6   4   9       96.72       94.87      6.65 o
   8   4   9      178.25      185.41      9.62 o
  10   4   9      129.15      134.10      9.32 o
  12   4   9      286.64      238.90     12.78 o
  14   4   9      134.36      128.22     11.61 o
  16   4   9       58.75       70.76     12.30 o
  18   4   9       54.92       27.92     16.90 o
 -19   5   9       11.24       12.19     13.08 o
 -17   5   9      105.07      100.07     12.79 o
 -15   5   9       30.83       15.08      9.56 o
 -13   5   9      777.12      692.71     25.55 o
 -11   5   9        1.88        9.36      7.28 o
  -9   5   9        0.05        6.06      7.01 o
  -7   5   9     3527.50     3597.30     48.63 o
  -5   5   9     3135.66     3318.89     45.41 o
  -3   5   9     1631.49     1603.68     26.09 o
  -1   5   9       26.54       39.37      7.27 o
   1   5   9      491.98      444.43     12.38 o
   3   5   9        0.11        2.85      5.69 o
   5   5   9        6.86       -2.31      5.15 o
   7   5   9      299.66      296.50     10.82 o
   9   5   9      305.80      236.67     11.38 o
  11   5   9       63.33       59.96      8.62 o
  13   5   9        8.73        5.83      8.86 o
  15   5   9        0.44       -8.79     12.06 o
 -16   6   9      216.97      211.02     17.84 o
 -14   6   9       47.84       40.62     12.62 o
 -12   6   9       68.46       76.66      9.99 o
 -10   6   9        2.11        5.55      7.69 o
  -8   6   9      895.06      965.18     23.22 o
  -6   6   9      676.69      722.02     17.88 o
  -4   6   9        7.31       13.41      8.17 o
  -2   6   9      909.82      865.46     38.97 o
   0   6   9        0.25       -6.69      6.69 o
   2   6   9       83.73       98.30     12.14 o
   4   6   9        1.57       13.59      7.46 o
   6   6   9        2.08       -0.11      6.99 o
   8   6   9      109.82      141.42     11.84 o
  10   6   9      203.78      192.01     14.93 o
  12   6   9      190.22      188.95     24.43 o
  14   6   9      117.66      103.23     18.82 o
 -13   7   9        0.01        7.02     12.33 o
 -11   7   9       52.77       82.14     17.46 o
  -9   7   9        0.00       -0.66     10.97 o
  -7   7   9       12.07       10.40     10.93 o
  -5   7   9       25.25       36.19     11.78 o
  -3   7   9      141.77      167.32     16.80 o
  -1   7   9        1.91        6.15     10.18 o
   1   7   9       51.28       53.44     12.33 o
   3   7   9       69.11       66.48     12.28 o
   5   7   9      177.67      163.81     15.01 o
   7   7   9        7.09       30.73     18.11 o
   9   7   9      157.63      136.84     22.60 o
  11   7   9        1.31      -11.80     11.80 o
  -8   8   9        0.17      -11.63     13.15 o
  -6   8   9      110.88      112.73     16.09 o
  -4   8   9       32.63       49.29     14.38 o
  -2   8   9       58.59       52.34     15.19 o
   0   8   9      130.28      154.83     31.30 o
   2   8   9      168.05      160.58     18.29 o
   4   8   9        0.06        0.52     13.32 o
 -24   0  10        0.55      -17.04     23.96 o
 -22   0  10      310.18      324.17     26.84 o
 -20   0  10        3.75        4.01     13.59 o
 -18   0  10      487.56      490.18     45.59 o
 -16   0  10      545.76      698.53     28.11 o
 -14   0  10     1019.88     1018.49     23.20 o
 -12   0  10     5255.21     5067.44    102.71 o
 -10   0  10      448.55      501.24     13.87 o
  -8   0  10    23675.35    25908.25    355.54 o
  -6   0  10     7999.08     7326.37    103.95 o
  -4   0  10      295.32      187.74      6.98 o
  -2   0  10     1905.91     1806.85     28.37 o
   0   0  10     9646.30     9987.63    138.29 o
   2   0  10     4843.69     4758.55     68.25 o
   4   0  10     7621.98     8117.20    113.91 o
   6   0  10       17.30       22.32      8.25 o
   8   0  10     1159.59      936.89     21.16 o
  10   0  10     1074.46     1013.96     30.80 o
  12   0  10      329.57      375.14     17.07 o
  14   0  10      803.84      773.60     24.82 o
  16   0  10       75.34       78.57     13.42 o
  18   0  10      750.15      707.47     26.98 o
  20   0  10      316.18      317.10     28.04 o
 -23   1  10       16.39        7.50     13.81 o
 -21   1  10       95.87      183.13     15.91 o
 -19   1  10      214.82      183.65     13.61 o
 -17   1  10       22.02       38.22      9.45 o
 -15   1  10     2538.10     2399.78     31.61 o
 -13   1  10     2709.67     2535.74     42.47 o
 -11   1  10      530.73      457.23     10.54 o
  -9   1  10     4060.40     4259.83     47.84 o
  -7   1  10      794.46      944.90     13.81 o
  -5   1  10     5025.70     5507.85     59.15 o
  -3   1  10    11853.74    13331.93    150.75 o
  -1   1  10     7547.22     8178.27     93.74 o
   1   1  10     7731.72     6928.05     69.06 o
   3   1  10       45.97       58.15      3.52 o
   5   1  10     1056.40     1180.27     15.06 o
   7   1  10      397.53      545.78      9.42 o
   9   1  10      153.14      203.98     13.14 o
  11   1  10      329.39      236.56     11.40 o
  13   1  10      491.47      456.43     13.51 o
  15   1  10       92.72       92.80      9.33 o
  17   1  10      150.01      156.17     11.82 o
  19   1  10      149.87      158.68     15.99 o
 -22   2  10       76.32       83.94     14.61 o
 -20   2  10       68.36       84.37     13.23 o
 -18   2  10      195.77      185.97     14.93 o
 -16   2  10     2284.85     2268.73     37.46 o
 -14   2  10        0.67       -5.65      5.65 o
 -12   2  10      503.55      553.77     12.23 o
 -10   2  10      288.89      198.79      7.60 o
  -8   2  10    10990.18    11196.35    117.71 o
  -6   2  10     5647.79     6723.43     72.23 o
  -4   2  10     2278.08     2563.33     37.80 o
  -2   2  10      242.21      288.04      8.31 o
   0   2  10     7503.17     8030.25     92.84 o
   2   2  10       52.96       86.19      5.59 o
   4   2  10        7.30       -1.37      2.66 o
   6   2  10      363.54      287.28      7.09 o
   8   2  10      241.52      270.66      8.31 o
  10   2  10        6.77        9.07      6.74 o
  12   2  10      280.79      280.16     11.18 o
  14   2  10      942.97      929.32     22.05 o
  16   2  10      195.22      194.99     14.96 o
  18   2  10        6.28        5.00     11.76 o
  20   2  10       16.05        9.52     13.86 o
 -21   3  10      104.03       94.83     16.29 o
 -19   3  10       35.78       45.01     12.01 o
 -17   3  10      307.20      300.11     15.54 o
 -15   3  10       39.51       83.95     10.01 o
 -13   3  10        3.89        7.84      6.75 o
 -11   3  10     1840.20     1834.70     33.10 o
  -9   3  10      634.98      612.53     12.13 o
  -7   3  10      902.75      868.98     14.21 o
  -5   3  10       78.98      114.06      6.19 o
  -3   3  10     3437.68     3798.51     43.39 o
  -1   3  10        1.11       13.35      3.39 o
   1   3  10      326.01      290.91      9.81 o
   3   3  10      620.42      598.38     11.14 o
   5   3  10      180.65      153.57      6.21 o
   7   3  10        0.28       -3.39      3.54 o
   9   3  10      181.72      166.82      9.72 o
  11   3  10      774.08      703.27     17.97 o
  13   3  10     1248.11     1187.43     25.00 o
  15   3  10       47.00       51.57     10.25 o
  17   3  10       15.17       20.85     10.31 o
  19   3  10       20.83       28.87     14.06 o
 -20   4  10       25.06       12.05     12.55 o
 -18   4  10       32.61       34.51     11.83 o
 -16   4  10      451.80      402.31     16.36 o
 -14   4  10      354.65      331.37     13.14 o
 -12   4  10     1050.69     1081.68     21.18 o
 -10   4  10      665.35      615.32     21.81 o
  -8   4  10     1783.07     1899.74     29.79 o
  -6   4  10     1249.83     1191.75     20.49 o
  -4   4  10     1151.46     1222.42     18.63 o
  -2   4  10     5171.28     5192.27     58.50 o
   0   4  10        1.42       -3.97      4.00 o
   2   4  10      264.71      261.25     10.43 o
   4   4  10      173.41      138.53      7.55 o
   6   4  10     1431.11     1411.19     21.52 o
   8   4  10      585.70      623.11     15.06 o
  10   4  10      229.73      244.51     11.07 o
  12   4  10      541.90      490.20     20.61 o
  14   4  10        8.43        7.24      8.60 o
  16   4  10       46.56       37.40     10.64 o
  18   4  10       32.06       69.65     15.73 o
 -19   5  10       26.43       30.93     24.47 o
 -17   5  10       31.56       36.51     13.82 o
 -15   5  10      186.39      187.05     13.55 o
 -13   5  10      153.61      198.72     12.18 o
 -11   5  10      225.30      299.90     14.46 o
  -9   5  10       61.28      100.76      9.23 o
  -7   5  10     1872.20     1912.17     30.41 o
  -5   5  10      239.39      235.03     11.21 o
  -3   5  10      859.31      868.79     18.08 o
  -1   5  10      779.27      759.27     18.45 o
   1   5  10        8.63        7.95      5.39 o
   3   5  10      763.36      701.48     16.27 o
   5   5  10      202.10      179.03     19.98 o
   7   5  10      239.10      251.26     17.63 o
   9   5  10      116.83      122.38     13.40 o
  11   5  10       18.97       26.38      8.99 o
  13   5  10       82.97       84.09     11.13 o
  15   5  10       12.85        8.72     10.34 o
 -16   6  10      110.09      137.23     16.51 o
 -14   6  10       79.56       79.34     14.07 o
 -12   6  10        0.02        7.03      8.97 o
 -10   6  10       17.92       28.49     12.45 o
  -8   6  10       10.90       16.64     10.07 o
  -6   6  10      489.71      477.43     17.84 o
  -4   6  10      695.56      660.22     31.67 o
  -2   6  10     1125.99     1148.20     35.63 o
   0   6  10      101.80      102.70     12.41 o
   2   6  10     1866.78     1914.17     56.38 o
   4   6  10      835.75      880.93     24.15 o
   6   6  10       14.06       17.92      7.87 o
   8   6  10       20.37       10.73      8.64 o
  10   6  10      144.91      121.32     13.41 o
  12   6  10       79.58       96.23     19.48 o
  14   6  10        0.80      -33.03     41.74 o
 -13   7  10      336.75      410.39     22.16 o
 -11   7  10       20.41       27.89     14.61 o
  -9   7  10        2.26       -4.95     10.65 o
  -7   7  10      317.48      295.01     23.67 o
  -5   7  10      129.58      168.44     16.03 o
  -3   7  10      931.05      937.13     28.51 o
  -1   7  10      277.67      273.86     17.55 o
   1   7  10       53.34       70.18     13.28 o
   3   7  10      226.88      217.20     15.95 o
   5   7  10       25.36        8.32     10.86 o
   7   7  10       12.94       29.35     14.87 o
   9   7  10      159.78      164.90     17.80 o
  -8   8  10        7.76        8.71     14.68 o
  -6   8  10       53.64       80.61     15.66 o
  -4   8  10       16.56       28.99     13.70 o
  -2   8  10        4.55       28.06     16.16 o
   0   8  10       96.39      174.11     36.22 o
   2   8  10       57.78       49.07     19.00 o
   4   8  10       74.48       49.62     15.30 o
 -23   1  11        6.33       -1.86     13.81 o
 -21   1  11        3.04       21.50     12.81 o
 -19   1  11       12.39       12.20      9.18 o
 -17   1  11       42.34       42.46      8.67 o
 -15   1  11      217.19      200.40      9.65 o
 -13   1  11       45.52       30.55      6.70 o
 -11   1  11      323.39      312.91      9.04 o
  -9   1  11       55.83       57.76      4.75 o
  -7   1  11     3444.86     3769.72     42.39 o
  -5   1  11       30.70       46.42      4.09 o
  -3   1  11      351.09      380.22     22.81 o
  -1   1  11     1717.00     1535.52     25.31 o
   1   1  11       68.54       75.90      4.48 o
   3   1  11     1573.22     1657.97     19.34 o
   5   1  11       96.55      103.24      5.14 o
   7   1  11     1320.84     1172.93     15.67 o
   9   1  11     1075.06     1086.71     27.71 o
  11   1  11       59.47       62.13      7.02 o
  13   1  11       13.27       15.05      6.86 o
  15   1  11       77.40      103.34      9.86 o
  17   1  11      108.97      136.49     11.33 o
  19   1  11        5.10       -9.07     10.78 o
 -22   2  11        1.14       -5.64     12.07 o
 -20   2  11      529.87      504.33     21.05 o
 -18   2  11       20.06        8.62     10.30 o
 -16   2  11     1284.40     1280.39     26.05 o
 -14   2  11      264.25      242.62     10.32 o
 -12   2  11     3154.77     3288.37     39.81 o
 -10   2  11      789.46      776.67     15.09 o
  -8   2  11       16.65       15.39      4.01 o
  -6   2  11    12747.00    14843.97    154.02 o
  -4   2  11      114.44      148.99      7.17 o
  -2   2  11    14121.53    16945.44    191.46 o
   0   2  11      146.50      162.40     13.53 o
   2   2  11    10341.29    10333.79    102.44 o
   4   2  11      292.32      250.04     10.26 o
   6   2  11     1752.81     1558.16     19.47 o
   8   2  11      381.58      304.21      8.82 o
  10   2  11       17.98        7.74      5.48 o
  12   2  11       68.74       63.33      8.81 o
  14   2  11      282.00      343.03     15.59 o
  16   2  11      373.96      382.47     16.34 o
  18   2  11       63.29       63.76     12.20 o
  20   2  11        0.44        7.64     12.89 o
 -21   3  11        0.07      -11.48     11.48 o
 -19   3  11       32.03       55.47     12.51 o
 -17   3  11       27.89       38.07      9.74 o
 -15   3  11     2840.84     2800.97     40.33 o
 -13   3  11      749.70      724.93     20.39 o
 -11   3  11      358.09      367.58     11.82 o
  -9   3  11      684.58      746.55     14.60 o
  -7   3  11     1997.17     1996.85     25.85 o
  -5   3  11      421.46      523.68     10.48 o
  -3   3  11     4983.98     5158.44     57.22 o
  -1   3  11     3445.72     3619.02     41.63 o
   1   3  11     3228.47     3498.58     40.20 o
   3   3  11      453.78      403.45      8.66 o
   5   3  11      192.86      145.75      6.24 o
   7   3  11      221.80      196.80      7.14 o
   9   3  11     3956.88     3884.73     50.87 o
  11   3  11      856.23      828.73     19.73 o
  13   3  11       35.11       50.54      9.04 o
  15   3  11       87.07       91.34     11.22 o
  17   3  11       11.82       -0.17     11.52 o
  19   3  11       11.11       30.22     12.74 o
 -20   4  11       15.99       13.15     12.41 o
 -18   4  11       39.82       46.94     12.23 o
 -16   4  11        0.38        2.23      8.62 o
 -14   4  11       26.56       25.73      8.07 o
 -12   4  11     1596.56     1650.56     27.48 o
 -10   4  11     1250.23     1281.28     22.85 o
  -8   4  11       23.56       12.85      6.14 o
  -6   4  11     3482.30     3564.79     46.73 o
  -4   4  11     1672.84     1723.85     48.74 o
  -2   4  11     2846.46     2826.34     34.78 o
   0   4  11     1387.92     1477.02     21.06 o
   2   4  11     4031.60     3916.29     43.03 o
   4   4  11      241.36      219.11      8.60 o
   6   4  11     1087.21     1048.01     24.96 o
   8   4  11      834.39      812.72     17.40 o
  10   4  11      164.86      163.48     11.68 o
  12   4  11      273.61      286.33     17.74 o
  14   4  11        1.46       -9.01      9.01 o
  16   4  11       39.30       37.85     10.84 o
  18   4  11        6.33       -2.00     22.76 o
 -19   5  11       21.46       22.28     16.67 o
 -17   5  11       23.20       23.26     12.54 o
 -15   5  11      347.94      290.33     17.86 o
 -13   5  11       20.24       24.31      9.56 o
 -11   5  11     6636.71     6546.84     92.33 o
  -9   5  11     1320.22     1323.27     31.62 o
  -7   5  11      124.89      140.98     12.62 o
  -5   5  11      865.34      846.14     20.84 o
  -3   5  11      477.48      499.28     15.91 o
  -1   5  11     2168.18     2228.97     36.79 o
   1   5  11        4.10       11.68      6.42 o
   3   5  11       46.79       35.80      9.15 o
   5   5  11     3854.97     3799.26     73.75 o
   7   5  11     3798.28     3735.42     57.34 o
   9   5  11        6.75       -0.24      7.54 o
  11   5  11       59.34       45.18     11.16 o
  13   5  11        1.34       -4.53     10.57 o
  15   5  11       20.98       37.54     13.74 o
 -16   6  11       42.36       60.79     14.77 o
 -14   6  11       17.01       -1.25     11.20 o
 -12   6  11        8.17        9.16      9.47 o
 -10   6  11       76.15       71.96     12.92 o
  -8   6  11       60.80       42.75      9.60 o
  -6   6  11      635.57      633.67     25.58 o
  -4   6  11      599.02      589.04     21.49 o
  -2   6  11        3.58       17.29      9.86 o
   0   6  11      835.26      924.95     25.98 o
   2   6  11      237.17      274.58     20.08 o
   4   6  11       80.80      109.09     10.59 o
   6   6  11        9.00        1.75      8.43 o
   8   6  11        0.80       -6.16      8.00 o
  10   6  11       38.22       56.11     10.94 o
  12   6  11       94.88       76.00     15.07 o
 -13   7  11       51.86       44.05     14.36 o
 -11   7  11        0.51       -7.05     13.40 o
  -9   7  11       28.04       14.07     11.69 o
  -7   7  11        0.13        0.92     10.60 o
  -5   7  11      151.41      179.64     16.36 o
  -3   7  11       11.53       37.58     13.87 o
  -1   7  11        2.85       20.45     12.50 o
   1   7  11       20.32       14.22     10.94 o
   3   7  11      165.60      170.10     15.29 o
   5   7  11       40.35        7.54     12.97 o
   7   7  11        4.37       -9.22     13.11 o
   9   7  11        0.01       -6.47     13.87 o
  -6   8  11        0.58       36.03     14.02 o
  -4   8  11      380.54      480.24     31.80 o
  -2   8  11     1520.43     1630.10     43.70 o
   0   8  11      368.80      427.90     22.33 o
   2   8  11        7.20        3.72     12.35 o
   4   8  11       75.50      120.99     17.55 o
 -24   0  12     1174.66     1170.59     59.64 o
 -22   0  12       57.42       55.43     18.51 o
 -20   0  12      174.15      128.62     18.75 o
 -18   0  12      352.29      327.21     38.87 o
 -16   0  12      536.41      498.17     21.75 o
 -14   0  12       49.05       71.07      8.84 o
 -12   0  12     1243.53     1194.32     24.59 o
 -10   0  12     2441.88     2492.28     45.87 o
  -8   0  12     2391.26     2627.77     46.95 o
  -6   0  12     4268.31     4137.86     61.39 o
  -4   0  12     6744.86     6783.94     96.71 o
  -2   0  12       61.41       87.15      5.83 o
   0   0  12     2722.05     2631.75     39.96 o
   2   0  12     9378.96     9218.76    129.12 o
   4   0  12     1804.10     1781.83     29.50 o
   6   0  12      506.64      335.39     11.18 o
   8   0  12      249.67      210.42     12.75 o
  10   0  12      614.61      536.24     32.04 o
  12   0  12      152.00      201.66     14.69 o
  14   0  12      474.66      444.28     20.29 o
  16   0  12       18.02      -11.18     11.18 o
  18   0  12      315.43      342.70     40.22 o
  20   0  12       13.43        1.45     25.33 o
 -23   1  12       31.49       23.23     14.63 o
 -21   1  12      765.13      771.48     27.52 o
 -19   1  12     1709.12     1684.72     31.63 o
 -17   1  12      334.59      351.95     15.51 o
 -15   1  12       34.35       19.40      6.18 o
 -13   1  12       11.13        2.13      4.93 o
 -11   1  12       34.40       71.43      5.58 o
  -9   1  12     1076.37      941.51     14.66 o
  -7   1  12     9334.53     9828.41    103.50 o
  -5   1  12      976.87     1130.69     22.47 o
  -3   1  12    12685.31    13794.73    156.27 o
  -1   1  12      892.92      857.62     13.25 o
   1   1  12     1776.25     2212.05     28.71 o
   3   1  12     3114.36     3020.38     32.54 o
   5   1  12      312.32      329.80      7.61 o
   7   1  12      891.34      970.83     14.05 o
   9   1  12     5436.32     5139.91     62.95 o
  11   1  12      430.91      388.67     14.76 o
  13   1  12      743.90      760.70     17.46 o
  15   1  12       88.11      119.85     10.33 o
  17   1  12      156.73      201.05     13.22 o
  19   1  12       24.72       13.34     11.64 o
 -22   2  12       40.34       48.40     13.95 o
 -20   2  12      357.04      370.80     19.32 o
 -18   2  12      177.88      194.07     15.33 o
 -16   2  12      396.83      374.30     18.62 o
 -14   2  12       72.96       50.64      6.61 o
 -12   2  12       96.97      111.15      7.04 o
 -10   2  12      184.89      207.96      7.99 o
  -8   2  12       46.36       15.91      4.01 o
  -6   2  12     1855.67     2042.38     25.41 o
  -4   2  12     5215.01     5240.64     63.32 o
  -2   2  12     3340.06     4208.60     51.79 o
   0   2  12     1325.64     1465.90     21.49 o
   2   2  12      107.32      165.70      9.01 o
   4   2  12     2512.60     2462.19     27.91 o
   6   2  12       44.44       30.37      3.92 o
   8   2  12     1253.11     1148.46     17.74 o
  10   2  12       10.92        7.06      5.56 o
  12   2  12     1903.86     1735.01     27.84 o
  14   2  12     1020.22      979.20     23.16 o
  16   2  12        0.79       10.27      9.76 o
  18   2  12      121.21      123.90     13.64 o
 -21   3  12       18.07       20.61     15.64 o
 -19   3  12        0.03        0.05     10.36 o
 -17   3  12      993.58      930.75     27.14 o
 -15   3  12     2262.14     2107.34     33.04 o
 -13   3  12        3.23       -6.25      6.25 o
 -11   3  12       16.28       -1.84      5.68 o
  -9   3  12     1197.75     1252.39     19.79 o
  -7   3  12      678.14      631.48     12.16 o
  -5   3  12       10.51       25.50      5.57 o
  -3   3  12     5221.22     5305.48     58.94 o
  -1   3  12      300.25      203.80      9.25 o
   1   3  12     1651.97     1456.36     18.80 o
   3   3  12      139.33      131.34      7.22 o
   5   3  12        9.23        2.79      3.74 o
   7   3  12      890.26      741.50     18.37 o
   9   3  12      703.34      705.09     17.24 o
  11   3  12        0.81       10.74      7.49 o
  13   3  12        1.61       -9.44      9.44 o
  15   3  12       13.00       10.06     14.04 o
  17   3  12        0.54       -8.08     10.19 o
 -20   4  12       28.81       28.68     16.29 o
 -18   4  12      117.68      122.09     14.67 o
 -16   4  12      213.61      239.63     20.02 o
 -14   4  12        1.21        0.19      7.49 o
 -12   4  12      257.42      291.30     12.59 o
 -10   4  12     3610.22     3439.73     46.58 o
  -8   4  12     1109.17     1017.14     19.17 o
  -6   4  12       56.04       62.07      6.66 o
  -4   4  12     1194.40     1205.71     18.60 o
  -2   4  12     1666.94     1475.81     21.63 o
   0   4  12      305.37      321.38     12.63 o
   2   4  12     1051.57     1072.46     27.29 o
   4   4  12      681.27      564.77     18.09 o
   6   4  12       99.12       75.01      6.70 o
   8   4  12      761.55      674.56     21.87 o
  10   4  12     1417.25     1311.93     26.16 o
  12   4  12       14.54        9.81      7.95 o
  14   4  12        2.21        1.58     10.30 o
  16   4  12       19.33       33.31     18.56 o
 -19   5  12       25.93       83.60     19.29 o
 -17   5  12        6.64        0.68     12.21 o
 -15   5  12        2.41       -7.49     10.69 o
 -13   5  12       74.86      103.63     11.86 o
 -11   5  12      865.99      839.79     24.43 o
  -9   5  12      718.94      648.84     19.09 o
  -7   5  12       19.63        7.52     10.53 o
  -5   5  12       40.69       18.26      7.95 o
  -3   5  12      387.31      358.77     14.28 o
  -1   5  12      956.87      984.95     21.64 o
   1   5  12       28.04       34.78      7.45 o
   3   5  12      987.76      885.59     34.26 o
   5   5  12      346.45      395.74     16.10 o
   7   5  12       36.24       35.50      8.70 o
   9   5  12      176.28      201.27     12.64 o
  11   5  12       19.32        4.86     14.68 o
  13   5  12        8.42       10.97     10.82 o
  15   5  12       12.87        0.35     12.57 o
 -16   6  12        6.20       25.53     13.66 o
 -14   6  12        7.46        8.96     10.66 o
 -12   6  12       21.63       30.41     10.27 o
 -10   6  12       86.08      111.41     11.82 o
  -8   6  12      950.04      976.88     24.61 o
  -6   6  12     4404.37     4367.23     79.63 o
  -4   6  12      149.35      192.86     21.55 o
  -2   6  12     2316.08     2465.74     48.54 o
   0   6  12     1163.42     1111.25     30.94 o
   2   6  12       56.09       34.50     11.03 o
   4   6  12       14.60       21.02      8.29 o
   6   6  12      285.84      255.75     16.73 o
   8   6  12      253.51      246.50     15.33 o
  10   6  12       14.85       12.22     16.77 o
  12   6  12        0.07       -6.98     11.97 o
 -13   7  12        0.55      -10.97     10.97 o
 -11   7  12        5.48       -9.14     11.43 o
  -9   7  12       60.68       70.27     13.60 o
  -7   7  12       71.75       79.86     15.83 o
  -5   7  12      178.40      241.27     28.36 o
  -3   7  12      199.94      239.91     22.03 o
  -1   7  12     1514.13     1652.35     59.26 o
   1   7  12     1052.72     1103.94     39.91 o
   3   7  12       44.61       22.24     11.52 o
   5   7  12        2.17      -11.15     11.15 o
   7   7  12      105.29      114.01     16.16 o
   9   7  12      177.42      229.19     23.75 o
  -6   8  12      283.90      337.45     24.13 o
  -4   8  12      202.46      274.47     20.91 o
  -2   8  12      294.43      370.50     22.07 o
   0   8  12        9.11       21.45     13.75 o
   2   8  12       57.25       58.47     15.78 o
 -23   1  13      263.90      273.21     21.61 o
 -21   1  13      121.56      127.69     36.75 o
 -19   1  13      393.96      434.31     16.85 o
 -17   1  13      684.74      670.67     22.46 o
 -15   1  13        2.57       -0.66      5.36 o
 -13   1  13      988.84      928.60     16.30 o
 -11   1  13      625.17      612.64     12.17 o
  -9   1  13      544.07      549.74     10.94 o
  -7   1  13      919.11      942.15     14.29 o
  -5   1  13      603.33      607.19     12.09 o
  -3   1  13        1.30       -3.69      3.69 o
  -1   1  13    22268.92    24102.35    268.59 o
   1   1  13     1089.69     1020.87     22.29 o
   3   1  13     2930.22     3064.82     33.24 o
   5   1  13     8866.03     8737.32     87.74 o
   7   1  13     1807.91     1639.12     22.18 o
   9   1  13      262.71      253.41     13.16 o
  11   1  13       14.32       -0.67      7.37 o
  13   1  13      388.95      363.82     13.20 o
  15   1  13      124.71      161.69     11.57 o
  17   1  13        0.11       -3.18     10.57 o
  19   1  13       13.13       10.19     12.11 o
 -22   2  13      263.84      240.36     19.87 o
 -20   2  13       92.29      141.08     14.64 o
 -18   2  13       70.94       64.90     12.55 o
 -16   2  13     2202.93     2102.85     32.54 o
 -14   2  13       13.37       -0.83      5.52 o
 -12   2  13      288.14      246.69     10.58 o
 -10   2  13       14.93        8.07      4.36 o
  -8   2  13     3017.08     3162.04     37.43 o
  -6   2  13     8858.83     9582.11    101.51 o
  -4   2  13        5.78        4.35      5.04 o
  -2   2  13     7691.14     9065.47    105.33 o
   0   2  13     3353.65     3623.40     42.47 o
   2   2  13      188.72      199.24      6.16 o
   4   2  13        9.52       25.81      3.64 o
   6   2  13      262.54      237.56      8.21 o
   8   2  13      365.89      347.97     16.84 o
  10   2  13        1.43       -0.17      5.86 o
  12   2  13      607.89      539.10     25.27 o
  14   2  13      127.64      177.20     13.94 o
  16   2  13       20.34       -2.81      9.87 o
  18   2  13      186.16      221.16     16.13 o
 -21   3  13        0.14        7.30     12.05 o
 -19   3  13        9.15       30.79     11.60 o
 -17   3  13      576.23      521.35     18.00 o
 -15   3  13     1132.62     1152.68     24.36 o
 -13   3  13      171.67      161.19     10.16 o
 -11   3  13     1213.79     1095.24     19.92 o
  -9   3  13     1985.64     2057.42     27.25 o
  -7   3  13     1240.13     1188.70     17.92 o
  -5   3  13     5008.37     5506.00     66.60 o
  -3   3  13     1905.29     1961.49     28.41 o
  -1   3  13     4390.90     4695.52     52.73 o
   1   3  13      427.90      420.80      9.32 o
   3   3  13       18.25       17.93      3.92 o
   5   3  13      638.35      629.73     11.50 o
   7   3  13       39.09       58.40      8.16 o
   9   3  13      116.19      150.85     13.09 o
  11   3  13       85.03       62.95      9.32 o
  13   3  13      662.89      657.17     19.66 o
  15   3  13       34.50       19.02     12.78 o
  17   3  13      121.63      170.07     16.57 o
 -20   4  13        0.27       -0.18     14.58 o
 -18   4  13        4.08       -2.18     11.54 o
 -16   4  13        3.98        5.04     10.36 o
 -14   4  13      731.46      690.09     26.86 o
 -12   4  13      983.74     1014.96     31.54 o
 -10   4  13        1.05       -5.05      7.43 o
  -8   4  13        0.85       -6.53      6.53 o
  -6   4  13     1327.48     1247.21     23.77 o
  -4   4  13        0.10        2.53      4.90 o
  -2   4  13     1320.52     1231.50     21.11 o
   0   4  13      639.49      653.33     14.36 o
   2   4  13      639.17      563.68     17.55 o
   4   4  13      656.10      680.77     20.32 o
   6   4  13      657.77      637.02     15.65 o
   8   4  13      786.03      729.60     26.34 o
  10   4  13      114.93      135.24     12.63 o
  12   4  13       96.43      144.53     15.22 o
  14   4  13       63.22       46.29     11.90 o
  16   4  13       50.87       43.48     13.07 o
 -19   5  13       63.84       77.40     18.76 o
 -17   5  13        0.08       -6.33     11.35 o
 -15   5  13      152.95      133.17     15.12 o
 -13   5  13      220.83      196.14     13.80 o
 -11   5  13        1.41       13.30      9.12 o
  -9   5  13      155.96      186.27     12.95 o
  -7   5  13      211.11      211.12     12.69 o
  -5   5  13       49.45       45.20     10.19 o
  -3   5  13     2667.95     2737.01     44.19 o
  -1   5  13      305.22      289.83     16.96 o
   1   5  13     3657.97     3663.20     54.91 o
   3   5  13     3903.24     3827.40     56.95 o
   5   5  13      485.49      484.41     15.83 o
   7   5  13      323.49      299.36     15.50 o
   9   5  13        0.00        3.29      7.93 o
  11   5  13       49.78       50.15     11.95 o
  13   5  13        0.64      -10.51     10.51 o
  15   5  13        2.95      -12.02     12.02 o
 -16   6  13       22.71        7.30     13.76 o
 -14   6  13       46.15       26.80     11.33 o
 -12   6  13        1.50       -0.50      9.36 o
 -10   6  13      116.90      131.51     15.30 o
  -8   6  13       59.53       69.08     10.58 o
  -6   6  13      440.02      514.27     27.75 o
  -4   6  13       20.43       10.03     10.85 o
  -2   6  13       78.73       86.08     12.37 o
   0   6  13      260.42      229.40     15.15 o
   2   6  13       69.03       97.33     12.36 o
   4   6  13     1384.40     1368.40     32.51 o
   6   6  13        0.75        4.91      9.92 o
   8   6  13       77.37       64.23     10.61 o
  10   6  13       10.70       -5.56     11.03 o
  12   6  13       36.86       30.67     19.50 o
 -13   7  13       38.28       40.20     13.61 o
 -11   7  13        2.91      -11.50     11.50 o
  -9   7  13       17.62       17.08     11.79 o
  -7   7  13       54.64       93.94     14.55 o
  -5   7  13      528.97      555.68     23.32 o
  -3   7  13      371.27      406.90     20.45 o
  -1   7  13        5.47       14.73     10.75 o
   1   7  13      140.16      155.23     15.81 o
   3   7  13       58.49       97.84     14.02 o
   5   7  13       60.49       62.43     14.66 o
   7   7  13       17.12       34.83     15.92 o
  -4   8  13       31.40       37.30     15.30 o
  -2   8  13        6.69       31.83     13.60 o
   0   8  13       46.36       46.57     15.64 o
 -22   0  14        0.03      -14.82     15.57 o
 -20   0  14      429.53      442.26     39.01 o
 -18   0  14        0.30       -6.09     10.54 o
 -16   0  14      100.47       75.05     11.27 o
 -14   0  14      209.00      259.81     13.85 o
 -12   0  14     7507.38     8230.49    134.03 o
 -10   0  14       79.62      122.41      8.76 o
  -8   0  14      753.24      514.21     13.63 o
  -6   0  14      310.66      336.81     10.37 o
  -4   0  14     7122.42     7276.49    124.61 o
  -2   0  14      327.76      347.53     10.95 o
   0   0  14        2.82       23.34      4.26 o
   2   0  14      284.56      332.57     10.54 o
   4   0  14     1750.75     1661.45     28.57 o
   6   0  14    16235.22    16719.72    231.98 o
   8   0  14     4543.85     4403.86     77.62 o
  10   0  14       29.68       44.80      9.14 o
  12   0  14      291.30      294.71     16.95 o
  14   0  14     2086.07     2079.93     46.89 o
  16   0  14      447.53      469.27     23.16 o
  18   0  14      357.94      424.38     37.97 o
 -23   1  14       33.14       47.13     14.92 o
 -21   1  14      495.60      505.95     30.58 o
 -19   1  14      353.68      376.27     17.22 o
 -17   1  14      205.46      180.96     10.09 o
 -15   1  14       37.13       43.69      6.58 o
 -13   1  14      435.90      446.81     11.49 o
 -11   1  14      744.42      829.63     14.67 o
  -9   1  14     2064.28     1978.46     25.53 o
  -7   1  14     3871.58     4044.80     45.77 o
  -5   1  14       41.75       52.72      5.13 o
  -3   1  14     3351.69     3873.10     48.03 o
  -1   1  14       33.30       96.46     11.23 o
   1   1  14    36579.98    39244.52    409.54 o
   3   1  14     2740.16     3027.74     33.07 o
   5   1  14     1446.69     1371.66     17.88 o
   7   1  14     2298.83     2016.72     34.64 o
   9   1  14     1500.17     1654.75     25.63 o
  11   1  14      922.48      819.14     17.48 o
  13   1  14       52.42       36.89      8.04 o
  15   1  14      251.71      219.65     13.05 o
  17   1  14      223.35      330.86     23.75 o
  19   1  14        0.09        6.43     12.21 o
 -22   2  14       53.93       68.40     15.37 o
 -20   2  14       80.63       57.27     12.27 o
 -18   2  14       96.46       91.27     11.15 o
 -16   2  14       10.81       16.25      6.77 o
 -14   2  14       73.69       97.99      7.49 o
 -12   2  14       37.58       16.14      5.32 o
 -10   2  14      386.81      387.36     10.05 o
  -8   2  14      518.28      670.60     12.35 o
  -6   2  14       55.32       52.83      5.57 o
  -4   2  14     4371.81     4878.75     60.11 o
  -2   2  14     4488.40     5103.23     62.17 o
   0   2  14      402.89      371.10      9.20 o
   2   2  14        7.48       18.54      3.82 o
   4   2  14      344.89      351.18      8.14 o
   6   2  14      237.89      185.09      7.20 o
   8   2  14     1782.08     1656.35     23.49 o
  10   2  14     1477.03     1542.66     25.42 o
  12   2  14      581.73      643.65     19.91 o
  14   2  14      536.92      469.72     20.51 o
  16   2  14       79.65       62.33     14.13 o
  18   2  14        7.06       17.05     11.84 o
 -21   3  14      212.46      192.50     39.75 o
 -19   3  14       94.73       71.98     15.46 o
 -17   3  14       16.64       17.55     10.90 o
 -15   3  14      182.13      199.80     11.65 o
 -13   3  14       30.17       40.39      9.02 o
 -11   3  14       15.73       11.90      5.46 o
  -9   3  14       69.58       93.82      7.36 o
  -7   3  14      246.91      236.97     11.59 o
  -5   3  14      762.75      694.71     14.83 o
  -3   3  14      214.40      203.45      8.99 o
  -1   3  14      205.32      230.69     10.91 o
   1   3  14       39.69       57.19      5.67 o
   3   3  14     2643.79     2532.15     32.33 o
   5   3  14      365.62      343.17     11.09 o
   7   3  14      850.48      842.33     17.00 o
   9   3  14      248.71      206.29     14.07 o
  11   3  14        0.35        3.88     11.84 o
  13   3  14       22.24       12.25     13.80 o
  15   3  14        8.52       -1.90     11.28 o
  17   3  14       52.09       51.97     14.92 o
 -20   4  14        3.78        8.06     15.34 o
 -18   4  14       28.08       20.73     12.36 o
 -16   4  14       24.45       21.14     10.69 o
 -14   4  14      360.15      335.25     15.41 o
 -12   4  14      184.11      154.74     11.91 o
 -10   4  14      762.94      707.76     21.79 o
  -8   4  14      416.87      372.07     14.24 o
  -6   4  14      372.38      366.49     11.95 o
  -4   4  14     1943.95     1843.50     28.36 o
  -2   4  14        5.83        4.45      6.13 o
   0   4  14     1413.07     1348.16     29.17 o
   2   4  14        3.31       -0.25      4.89 o
   4   4  14     1371.79     1448.14     25.20 o
   6   4  14      802.17      730.92     18.94 o
   8   4  14      376.42      384.45     14.96 o
  10   4  14      272.59      249.79     15.87 o
  12   4  14       12.18       13.30     10.21 o
  14   4  14      191.80      201.23     16.43 o
  16   4  14        0.38        8.03     12.55 o
 -19   5  14      121.21      141.32     19.06 o
 -17   5  14        6.21        6.88     12.33 o
 -15   5  14       37.53       56.38     11.47 o
 -13   5  14       35.35       34.88      9.97 o
 -11   5  14      422.56      456.61     20.06 o
  -9   5  14      762.52      766.28     21.11 o
  -7   5  14       47.65       58.93      9.03 o
  -5   5  14       36.49       54.08      8.67 o
  -3   5  14      100.45      112.80     10.15 o
  -1   5  14     2656.21     2669.23     42.98 o
   1   5  14      294.74      332.23     13.48 o
   3   5  14     2466.31     2471.92     45.62 o
   5   5  14       42.47       35.04      7.98 o
   7   5  14      227.86      217.57     12.90 o
   9   5  14      173.95      142.92     16.05 o
  11   5  14        8.15        7.10     10.91 o
  13   5  14       27.54       36.42     13.04 o
 -16   6  14        3.32        3.88     14.43 o
 -14   6  14       10.41       11.45     10.80 o
 -12   6  14        5.84        2.15      9.70 o
 -10   6  14      186.47      209.27     16.37 o
  -8   6  14      178.45      201.45     13.89 o
  -6   6  14        1.87        2.23     10.34 o
  -4   6  14       26.42       53.52     11.32 o
  -2   6  14       58.05       38.23     15.24 o
   0   6  14      110.03      113.38     12.71 o
   2   6  14      118.68      145.27     13.57 o
   4   6  14        2.98        7.54      7.99 o
   6   6  14      578.89      651.28     24.30 o
   8   6  14      506.60      620.90     36.53 o
  10   6  14       50.07       45.49     12.70 o
  12   6  14      119.37      118.12     19.46 o
 -11   7  14        3.74       16.87     12.43 o
  -9   7  14       26.87       28.78     12.47 o
  -7   7  14       60.44       72.05     13.99 o
  -5   7  14      512.85      543.27     23.48 o
  -3   7  14       81.29       93.39     14.05 o
  -1   7  14        0.15      -10.10     10.10 o
   1   7  14       23.58       21.37     11.81 o
   3   7  14       63.74       71.09     13.25 o
   5   7  14        0.00       -9.74     15.44 o
   7   7  14      101.41      140.29     20.83 o
 -23   1  15      101.37      108.77     16.84 o
 -21   1  15       35.02       40.15     13.22 o
 -19   1  15      227.87      240.84     16.59 o
 -17   1  15      274.58      254.82     11.16 o
 -15   1  15      223.25      228.00     10.17 o
 -13   1  15      440.91      465.08     11.73 o
 -11   1  15      329.70      334.10      9.58 o
  -9   1  15      483.38      580.63     11.43 o
  -7   1  15      749.85      958.08     14.71 o
  -5   1  15     1020.56     1065.59     17.64 o
  -3   1  15      256.20      243.18      8.35 o
  -1   1  15      425.49      506.44     11.17 o
   1   1  15     1947.52     2309.02     54.34 o
   3   1  15      914.01      906.51     13.16 o
   5   1  15      710.06      673.49     17.35 o
   7   1  15      342.85      296.54     15.54 o
   9   1  15       12.37       20.72      5.77 o
  11   1  15      578.36      607.71     15.35 o
  13   1  15      293.25      325.43     13.17 o
  15   1  15      202.02      258.90     13.65 o
  17   1  15      814.71      894.54     24.94 o
  19   1  15      527.37      617.31     47.26 o
 -22   2  15       16.73        8.39     16.74 o
 -20   2  15        3.86       -0.89     10.41 o
 -18   2  15       39.18       45.05     10.24 o
 -16   2  15     1102.12     1061.90     19.97 o
 -14   2  15      312.86      311.32     10.72 o
 -12   2  15       22.79       20.95      5.79 o
 -10   2  15      227.91      209.58      8.23 o
  -8   2  15     2131.60     2140.52     27.34 o
  -6   2  15      156.18      159.51      8.80 o
  -4   2  15       26.79       21.15      4.82 o
  -2   2  15     3352.84     3442.16     44.17 o
   0   2  15      229.35      249.24      8.94 o
   2   2  15       52.84       31.60      4.69 o
   4   2  15       63.09       51.88      5.17 o
   6   2  15     2758.92     2724.82     33.81 o
   8   2  15       26.72       55.74      6.76 o
  10   2  15     9355.18     9265.17    157.80 o
  12   2  15      966.10     1019.18     20.65 o
  14   2  15        1.14        7.20     14.06 o
  16   2  15      262.15      309.06     16.47 o
  18   2  15       10.29       20.30     14.19 o
 -21   3  15        2.03       -3.71     14.70 o
 -19   3  15        7.19        5.33     11.29 o
 -17   3  15        9.36       -9.30      9.30 o
 -15   3  15      149.50      141.80     11.62 o
 -13   3  15      185.97      175.13     14.90 o
 -11   3  15      486.29      500.33     14.80 o
  -9   3  15      263.07      233.51     10.16 o
  -7   3  15     1395.65     1418.67     25.21 o
  -5   3  15      718.37      793.03     16.06 o
  -3   3  15     4426.61     4609.96     58.01 o
  -1   3  15       44.23       52.43      5.79 o
   1   3  15     2787.95     2876.86     38.57 o
   3   3  15        6.04        6.48      4.54 o
   5   3  15     3472.13     3540.48     43.58 o
   7   3  15        5.18        4.97      5.45 o
   9   3  15      164.58      192.32     16.83 o
  11   3  15       56.88       80.21     11.69 o
  13   3  15        5.46      -10.51     10.51 o
  15   3  15       27.24       28.81     12.76 o
  17   3  15        0.92       -4.46     13.13 o
 -20   4  15      191.11      229.92     32.10 o
 -18   4  15       24.93       32.36     12.47 o
 -16   4  15       35.68       29.32      9.93 o
 -14   4  15       78.13       86.91     10.74 o
 -12   4  15      185.15      173.24     12.17 o
 -10   4  15      191.57      185.78     15.48 o
  -8   4  15      763.96      702.38     18.75 o
  -6   4  15     2344.28     2311.25     34.27 o
  -4   4  15      157.95      166.28      9.37 o
  -2   4  15     1102.27     1019.30     19.17 o
   0   4  15      399.04      420.63     12.04 o
   2   4  15      157.91      159.97      8.49 o
   4   4  15      428.75      436.92     14.10 o
   6   4  15     2398.36     2331.08     41.62 o
   8   4  15     1411.00     1425.54     35.36 o
  10   4  15      137.56      182.52     14.47 o
  12   4  15        4.06       -4.37      9.54 o
  14   4  15        0.01        3.10     10.80 o
  16   4  15       32.18       16.89     16.22 o
 -17   5  15      157.10      210.51     18.49 o
 -15   5  15       96.54      106.33     12.95 o
 -13   5  15      120.20      133.40     12.73 o
 -11   5  15      800.23      813.26     22.32 o
  -9   5  15        7.03        5.74      8.48 o
  -7   5  15       22.29       11.13      7.99 o
  -5   5  15     1571.31     1514.58     29.66 o
  -3   5  15      513.48      555.86     17.14 o
  -1   5  15      912.57      912.04     21.31 o
   1   5  15      727.32      817.81     19.94 o
   3   5  15      210.86      198.24     11.97 o
   5   5  15      363.08      339.10     19.85 o
   7   5  15       45.05       54.46      9.46 o
   9   5  15      503.12      462.87     19.39 o
  11   5  15       43.63       44.80     11.92 o
  13   5  15        0.18       -8.21     16.56 o
 -16   6  15        8.72        2.58     13.71 o
 -14   6  15        7.54       11.12     10.99 o
 -12   6  15        1.90        2.11      9.94 o
 -10   6  15       76.95       87.48     11.85 o
  -8   6  15       59.20       64.01     14.92 o
  -6   6  15       26.40       35.59     11.16 o
  -4   6  15       49.52       57.33     11.89 o
  -2   6  15        0.11        0.01      9.38 o
   0   6  15      119.60      127.34     13.53 o
   2   6  15       12.20       -6.64      9.08 o
   4   6  15       18.49       15.28     11.75 o
   6   6  15        4.77       18.33      9.69 o
   8   6  15       24.37       29.67     10.97 o
  10   6  15        0.14       -8.62     14.78 o
 -11   7  15       58.05       63.42     14.52 o
  -9   7  15        0.42        7.77     12.41 o
  -7   7  15       67.83      103.99     15.14 o
  -5   7  15      560.92      561.07     23.60 o
  -3   7  15       21.19       33.78     12.88 o
  -1   7  15      251.79      264.67     18.89 o
   1   7  15       13.15        3.45     11.15 o
   3   7  15        8.59      -10.87     10.87 o
   5   7  15       35.10       48.69     16.75 o
   7   7  15        0.04        0.63     12.89 o
 -22   0  16       18.95       -0.62     15.20 o
 -20   0  16      329.68      279.77     23.28 o
 -18   0  16      171.75      170.26     15.13 o
 -16   0  16      176.45      155.68     14.39 o
 -14   0  16       27.83       36.54      9.05 o
 -12   0  16     6157.94     5898.73    106.56 o
 -10   0  16     1890.20     1920.60     34.00 o
  -8   0  16      313.81      287.09     14.79 o
  -6   0  16      522.49      546.22     14.43 o
  -4   0  16      230.97      208.44      9.03 o
  -2   0  16      978.51      859.58     20.79 o
   0   0  16     1150.44     1467.13     35.53 o
   2   0  16     8891.53     9726.97    143.83 o
   4   0  16      217.53      162.40      9.62 o
   6   0  16      338.66      319.64     12.33 o
   8   0  16      210.24      182.14     17.82 o
  10   0  16      801.46      802.20     24.27 o
  12   0  16     1835.24     2060.61     45.30 o
  14   0  16      377.63      300.54     32.27 o
  16   0  16      138.47      162.53     35.14 o
  18   0  16      305.99      453.98     35.93 o
 -23   1  16       89.75      110.42     17.03 o
 -21   1  16       60.97       74.45     18.30 o
 -19   1  16        7.89       -1.54      9.03 o
 -17   1  16       87.71      101.03      8.56 o
 -15   1  16       22.16       16.44      6.10 o
 -13   1  16       27.48       36.73      5.86 o
 -11   1  16      392.01      430.95     10.67 o
  -9   1  16       13.71       45.71      4.94 o
  -7   1  16     1560.58     1529.64     23.45 o
  -5   1  16        0.18        6.11      4.91 o
  -3   1  16       33.49       30.76      4.65 o
  -1   1  16        2.46       -0.12      3.60 o
   1   1  16      493.10      658.17     12.36 o
   3   1  16     1902.58     1956.95     23.46 o
   5   1  16       24.50       31.99      4.33 o
   7   1  16     3188.43     3336.71     43.36 o
   9   1  16     1145.65     1172.71     24.43 o
  11   1  16      274.80      311.31     12.06 o
  13   1  16     1748.59     1857.17     30.45 o
  15   1  16     1566.87     1651.53     29.60 o
  17   1  16        5.71       23.90     12.40 o
 -22   2  16        5.29      -13.74     19.97 o
 -20   2  16        0.12       -3.24     23.23 o
 -18   2  16        0.08       -9.26      9.26 o
 -16   2  16      441.24      421.12     14.30 o
 -14   2  16      709.15      703.72     16.77 o
 -12   2  16      232.10      199.03     10.14 o
 -10   2  16       53.85       41.43      6.43 o
  -8   2  16      451.90      482.95     12.40 o
  -6   2  16      101.45      128.36      7.76 o
  -4   2  16     2408.13     2694.47     36.59 o
  -2   2  16     6486.85     7160.71     85.31 o
   0   2  16      158.48      154.86      7.52 o
   2   2  16      123.43       92.54      6.62 o
   4   2  16      514.29      633.33     12.62 o
   6   2  16     2153.68     2182.16     31.80 o
   8   2  16      379.91      436.30     14.19 o
  10   2  16     4870.91     4927.65     85.24 o
  12   2  16      200.43      203.03     17.72 o
  14   2  16        8.81       13.87     11.23 o
  16   2  16        9.56       13.68     12.61 o
 -21   3  16       88.35       93.58     18.25 o
 -19   3  16       93.72       93.62     15.30 o
 -17   3  16       52.46       51.49     10.65 o
 -15   3  16        5.68       -5.18      7.84 o
 -13   3  16       46.66       40.72      8.65 o
 -11   3  16       19.10        9.61      6.28 o
  -9   3  16     1138.15     1062.64     19.94 o
  -7   3  16      334.16      359.02     12.31 o
  -5   3  16       20.82       17.35      5.54 o
  -3   3  16        8.87       12.32      5.11 o
  -1   3  16      139.92      174.11      8.45 o
   1   3  16      700.02      596.81     12.56 o
   3   3  16     1133.96     1101.01     19.10 o
   5   3  16      389.71      407.44     11.08 o
   7   3  16       55.82      106.15      8.28 o
   9   3  16      686.15      614.96     28.21 o
  11   3  16     1013.53     1002.81     28.96 o
  13   3  16       48.46       61.61     12.37 o
  15   3  16       11.93       29.33     12.98 o
  17   3  16       35.25       53.25     24.89 o
 -20   4  16        0.43       15.22     15.70 o
 -18   4  16       54.38       65.65     13.75 o
 -16   4  16        6.76        6.18      9.67 o
 -14   4  16       40.17       49.60     10.00 o
 -12   4  16      106.87      123.73     15.66 o
 -10   4  16      502.82      547.78     17.26 o
  -8   4  16      490.08      485.86     18.44 o
  -6   4  16     1155.97     1170.95     21.71 o
  -4   4  16      572.76      506.11     13.69 o
  -2   4  16       18.48       30.48      5.90 o
   0   4  16        5.68       -0.21      4.96 o
   2   4  16      448.32      485.46     13.11 o
   4   4  16        1.59        3.93      8.19 o
   6   4  16     2619.87     2657.59     43.58 o
   8   4  16      115.75      122.60     13.35 o
  10   4  16        0.01       -4.73      8.78 o
  12   4  16       42.08       29.19     18.04 o
  14   4  16       51.72       51.20     13.97 o
 -17   5  16       14.53       19.35     13.09 o
 -15   5  16        0.27        9.97     10.24 o
 -13   5  16       17.37       16.31      9.95 o
 -11   5  16       71.29       80.43     11.43 o
  -9   5  16      464.91      445.21     19.10 o
  -7   5  16       86.49       60.77      9.74 o
  -5   5  16      351.12      309.33     14.03 o
  -3   5  16      837.74      789.57     20.28 o
  -1   5  16      130.45      123.93     10.46 o
   1   5  16     1495.63     1460.42     30.30 o
   3   5  16      292.37      261.88     12.90 o
   5   5  16        4.74       -7.63      7.63 o
   7   5  16       15.78        3.19      8.06 o
   9   5  16        0.82       -4.36      9.67 o
  11   5  16       28.59       10.50     11.39 o
  13   5  16       25.28       12.77     12.27 o
 -14   6  16        4.40       -5.27     10.88 o
 -12   6  16      103.69      101.94     13.31 o
 -10   6  16      350.19      346.12     16.83 o
  -8   6  16      272.75      286.47     15.63 o
  -6   6  16       21.31       16.62     10.98 o
  -4   6  16       48.23       50.80     11.64 o
  -2   6  16      133.28      162.95     15.12 o
   0   6  16      461.26      464.45     19.59 o
   2   6  16       33.15       29.10     10.62 o
   4   6  16       70.13       88.12     12.13 o
   6   6  16       36.35       66.35     12.34 o
   8   6  16        6.02       -6.10      9.96 o
  10   6  16        0.67        3.13     12.29 o
 -11   7  16        7.75       17.87     13.14 o
  -9   7  16      125.50      158.70     16.87 o
  -7   7  16      141.15      165.16     17.08 o
  -5   7  16       62.93       57.41     13.68 o
  -3   7  16      544.23      550.39     34.38 o
  -1   7  16       61.21       33.49     12.78 o
   1   7  16       17.79        6.04     11.58 o
   3   7  16       63.26       72.98     14.12 o
   5   7  16       34.59       24.35     18.11 o
 -23   1  17        0.29        6.76     16.99 o
 -21   1  17        0.42      -10.33     14.28 o
 -19   1  17        3.89       -7.86      8.50 o
 -17   1  17      108.41      106.16      9.28 o
 -15   1  17      322.73      290.46     10.74 o
 -13   1  17       80.42       81.36      6.86 o
 -11   1  17      296.18      259.51      9.09 o
  -9   1  17        0.01        1.38      4.89 o
  -7   1  17     1663.76     1598.57     25.92 o
  -5   1  17       27.56       15.54      4.84 o
  -3   1  17      218.86      212.21      8.40 o
  -1   1  17     1019.48      903.14     14.91 o
   1   1  17     1038.91      997.19     16.08 o
   3   1  17      371.12      390.68     10.05 o
   5   1  17       29.82       19.63      4.95 o
   7   1  17      386.80      465.91     14.40 o
   9   1  17       10.61        9.89      5.79 o
  11   1  17       61.23       64.02      8.04 o
  13   1  17      701.29      745.34     18.23 o
  15   1  17      735.91      827.15     23.51 o
  17   1  17      116.62      155.62     17.87 o
 -22   2  17       80.75      105.40     20.87 o
 -20   2  17       48.87       47.31     15.86 o
 -18   2  17        0.09       -7.23     10.23 o
 -16   2  17       72.82       97.69     10.31 o
 -14   2  17       14.93       16.49      6.87 o
 -12   2  17      225.16      176.04      9.84 o
 -10   2  17      182.16      185.27      9.49 o
  -8   2  17      257.30      276.51     10.40 o
  -6   2  17      211.59      249.75     10.85 o
  -4   2  17     1887.35     2051.85     29.82 o
  -2   2  17      121.62      169.04     12.43 o
   0   2  17     2216.26     2287.06     29.79 o
   2   2  17      116.27      130.94      7.11 o
   4   2  17      120.31       95.89      9.51 o
   6   2  17      396.08      374.08     14.18 o
   8   2  17      938.66      955.42     20.98 o
  10   2  17      367.90      404.43     28.97 o
  12   2  17        0.00       -3.70     13.32 o
  14   2  17       32.08       27.14     17.01 o
  16   2  17        2.55      -12.21     12.21 o
 -21   3  17      392.44      475.99     26.89 o
 -19   3  17       40.22       43.10     13.27 o
 -17   3  17        2.64        0.94      9.69 o
 -15   3  17      128.10      112.40     11.37 o
 -13   3  17      256.47      264.56     13.48 o
 -11   3  17       18.58       11.77      6.46 o
  -9   3  17      167.17      162.06     10.03 o
  -7   3  17        4.53       -5.63      5.70 o
  -5   3  17       73.62       97.10      9.13 o
  -3   3  17     2069.27     1986.31     32.33 o
  -1   3  17       90.31      119.93      7.72 o
   1   3  17        0.54        2.54      4.40 o
   3   3  17        1.13       -4.42      4.42 o
   5   3  17        2.11        5.18      5.43 o
   7   3  17      196.73      204.18     10.41 o
   9   3  17       47.99       59.36     10.83 o
  11   3  17      151.96      167.01     18.66 o
  13   3  17      320.25      296.87     18.15 o
  15   3  17       31.22       12.59     13.20 o
 -20   4  17       45.31       39.68     17.07 o
 -18   4  17      307.61      350.57     20.47 o
 -16   4  17      104.45      105.56     12.39 o
 -14   4  17        0.63       -1.48      8.85 o
 -12   4  17       13.87        6.08      8.12 o
 -10   4  17      461.12      490.19     16.60 o
  -8   4  17      751.60      629.24     20.55 o
  -6   4  17      412.86      384.14     12.52 o
  -4   4  17      116.21      125.51      8.75 o
  -2   4  17        0.28       -1.64      5.10 o
   0   4  17      110.75      120.57      8.27 o
   2   4  17       40.54       45.50      6.64 o
   4   4  17      844.45      794.67     22.41 o
   6   4  17     1638.06     1630.19     34.09 o
   8   4  17       12.01        8.27      8.85 o
  10   4  17        0.02       -2.56      9.68 o
  12   4  17       22.36       17.71     10.90 o
  14   4  17       35.33       33.51     12.73 o
 -17   5  17      321.58      304.92     20.70 o
 -15   5  17       37.66       11.60     10.50 o
 -13   5  17      448.38      456.25     18.33 o
 -11   5  17      359.09      382.28     16.69 o
  -9   5  17        4.94        2.74      8.37 o
  -7   5  17      318.29      307.01     18.04 o
  -5   5  17      339.25      362.08     16.52 o
  -3   5  17       97.81      138.92     11.00 o
  -1   5  17      269.07      265.17     12.81 o
   1   5  17      519.16      504.57     16.34 o
   3   5  17      253.83      256.12     13.11 o
   5   5  17      408.05      396.07     16.97 o
   7   5  17      110.33      109.52     11.45 o
   9   5  17       28.23       15.19     11.40 o
  11   5  17        0.91       -0.73     11.07 o
  13   5  17       46.98       84.27     24.63 o
 -14   6  17        6.42       -3.41     11.49 o
 -12   6  17       14.40        7.36     12.08 o
 -10   6  17        2.51        8.58      9.77 o
  -8   6  17      120.38      113.56     12.30 o
  -6   6  17        0.07       -1.64     10.03 o
  -4   6  17      492.10      556.15     21.75 o
  -2   6  17      326.90      313.91     17.54 o
   0   6  17       82.22       94.86     13.17 o
   2   6  17      125.89      138.22     14.14 o
   4   6  17      209.35      205.90     15.77 o
   6   6  17       31.01       38.48     11.21 o
   8   6  17        2.79      -10.39     10.39 o
  10   6  17      158.29      159.94     19.95 o
  -9   7  17       88.73      121.87     16.08 o
  -7   7  17      254.49      303.11     19.99 o
  -5   7  17       13.97       12.00     12.36 o
  -3   7  17       38.88       46.04     16.51 o
  -1   7  17      106.32       95.71     14.77 o
   1   7  17       28.32       13.69     11.90 o
   3   7  17       19.32        8.46     14.04 o
   5   7  17        6.95      -12.63     13.65 o
 -22   0  18       24.36       25.84     21.43 o
 -20   0  18      112.01      157.92     41.34 o
 -18   0  18      700.70      667.41     24.47 o
 -16   0  18      100.52       83.87     11.98 o
 -14   0  18      605.82      509.27     19.32 o
 -12   0  18      355.51      303.08     14.89 o
 -10   0  18      445.34      467.25     16.42 o
  -8   0  18       66.53       41.60      6.93 o
  -6   0  18      601.60      648.70     15.83 o
  -4   0  18     7738.15     7727.89    133.68 o
  -2   0  18     1056.33     1170.90     28.57 o
   0   0  18      584.26      520.65     19.99 o
   2   0  18     1946.67     2198.19     46.58 o
   4   0  18      400.33      387.18     14.87 o
   6   0  18       40.16       28.79      7.66 o
   8   0  18       11.46       14.26      8.21 o
  10   0  18       58.08       80.29     11.35 o
  12   0  18      206.14      217.45     16.47 o
  14   0  18       40.13       29.65     14.79 o
  16   0  18      416.25      516.60     25.39 o
 -23   1  18        3.61       14.64     25.83 o
 -21   1  18        7.84        2.34     15.23 o
 -19   1  18      216.70      207.20     15.51 o
 -17   1  18      101.29      114.26     12.72 o
 -15   1  18      167.70      143.86      9.88 o
 -13   1  18       76.68       87.64      8.03 o
 -11   1  18       27.94       36.50      8.41 o
  -9   1  18       11.85       15.56      5.59 o
  -7   1  18      514.22      400.35     11.31 o
  -5   1  18      773.30      813.96     15.93 o
  -3   1  18      114.97      118.14      7.40 o
  -1   1  18       17.12       27.02      6.47 o
   1   1  18     1049.53      934.27     15.61 o
   3   1  18      544.65      590.20     12.33 o
   5   1  18      168.85      156.78      7.99 o
   7   1  18      905.17      915.85     23.69 o
   9   1  18      337.24      328.09     20.89 o
  11   1  18      413.85      381.12     14.97 o
  13   1  18        1.82       13.85      8.75 o
  15   1  18        0.33       22.77     10.86 o
  17   1  18       75.54       91.72     16.36 o
 -22   2  18       22.88       30.74     26.36 o
 -20   2  18       92.77       96.68     26.16 o
 -18   2  18      258.61      244.02     15.32 o
 -16   2  18      713.59      663.04     21.47 o
 -14   2  18      887.25      806.86     20.97 o
 -12   2  18       71.56       95.93      8.28 o
 -10   2  18       53.13       42.32      6.75 o
  -8   2  18     1411.49     1365.01     22.94 o
  -6   2  18      594.53      554.72     13.67 o
  -4   2  18     1125.48     1140.69     19.87 o
  -2   2  18       24.72       33.41      5.52 o
   0   2  18      641.93      648.01     13.03 o
   2   2  18      780.15      914.36     15.98 o
   4   2  18      148.62      163.09      9.87 o
   6   2  18        7.12       23.22      6.30 o
   8   2  18      794.29      724.33     18.35 o
  10   2  18      433.53      425.33     15.46 o
  12   2  18        9.24      -11.99     11.99 o
  14   2  18        1.71        2.26     19.52 o
  16   2  18        7.07       -9.51     13.39 o
 -21   3  18        7.77       22.72     16.04 o
 -19   3  18       12.28        8.00     12.62 o
 -17   3  18      278.49      324.51     16.04 o
 -15   3  18        4.77       -6.60      8.29 o
 -13   3  18       10.88        6.33      8.03 o
 -11   3  18        6.03       14.38      6.67 o
  -9   3  18     1446.01     1409.29     24.41 o
  -7   3  18      169.59      175.73      9.65 o
  -5   3  18      158.47      142.98      8.75 o
  -3   3  18       14.44       10.71      5.49 o
  -1   3  18        1.17        4.88      4.87 o
   1   3  18       43.99       54.95      6.41 o
   3   3  18      557.14      505.35     12.19 o
   5   3  18     2661.76     2559.93     44.33 o
   7   3  18      271.11      256.79     11.24 o
   9   3  18      109.63      125.08     15.72 o
  11   3  18       46.60       31.33     11.06 o
  13   3  18       21.04       46.91     12.93 o
  15   3  18        1.22       -0.96     12.19 o
 -20   4  18       84.37      115.95     34.08 o
 -18   4  18       42.21       94.45     15.35 o
 -16   4  18      434.74      473.27     18.90 o
 -14   4  18      663.81      555.77     19.01 o
 -12   4  18     1213.95     1065.88     24.97 o
 -10   4  18      104.88       89.26     10.22 o
  -8   4  18       58.45       86.82      9.80 o
  -6   4  18       46.76       50.68      7.20 o
  -4   4  18      200.12      173.73      9.87 o
  -2   4  18      275.43      259.94     10.65 o
   0   4  18     2583.27     2682.50     38.36 o
   2   4  18      278.50      209.48     10.07 o
   4   4  18       87.46       92.78      9.22 o
   6   4  18      539.45      443.34     15.72 o
   8   4  18        0.22       10.36      9.97 o
  10   4  18        3.04       -9.85      9.85 o
  12   4  18       42.45       26.56     12.10 o
  14   4  18        2.14      -11.43     11.43 o
 -17   5  18        0.02       -0.89     13.19 o
 -15   5  18      114.18       93.85     13.45 o
 -13   5  18        0.27        0.26      9.82 o
 -11   5  18       14.22        8.93      9.46 o
  -9   5  18      158.12      184.18     13.28 o
  -7   5  18      127.45       95.12     14.45 o
  -5   5  18      485.45      448.02     18.49 o
  -3   5  18      201.55      199.26     12.15 o
  -1   5  18      347.35      339.62     14.08 o
   1   5  18     1456.40     1430.32     28.60 o
   3   5  18      227.28      238.52     12.84 o
   5   5  18      767.32      720.18     22.33 o
   7   5  18       13.77        5.87      9.23 o
   9   5  18      318.97      254.67     17.56 o
  11   5  18        1.11       -7.81     11.27 o
 -14   6  18       43.34       43.11     12.67 o
 -12   6  18      144.79      188.50     17.39 o
 -10   6  18       87.25       96.75     12.41 o
  -8   6  18        5.24       -8.48      8.80 o
  -6   6  18        0.05       -6.84      9.91 o
  -4   6  18      244.02      274.56     17.16 o
  -2   6  18       16.99       12.91     10.71 o
   0   6  18        0.11       -9.10      9.75 o
   2   6  18      230.66      193.07     15.66 o
   4   6  18      148.85      184.87     22.86 o
   6   6  18        5.86       -5.23      9.92 o
   8   6  18       28.30       23.06     13.14 o
  -9   7  18      138.56      175.26     18.09 o
  -7   7  18        8.73        5.90     12.47 o
  -5   7  18       57.19       54.92     13.98 o
  -3   7  18      568.52      529.12     23.17 o
  -1   7  18        4.50       -4.97     11.46 o
   1   7  18        0.32      -10.97     10.97 o
   3   7  18        9.60       18.17     14.12 o
 -21   1  19      107.71      132.71     24.10 o
 -19   1  19       18.96       12.61     10.21 o
 -17   1  19       62.55       54.61      9.48 o
 -15   1  19      478.40      439.25     14.11 o
 -13   1  19        4.82        3.25      6.04 o
 -11   1  19      402.68      325.40     11.55 o
  -9   1  19        0.63        5.96      5.52 o
  -7   1  19     1389.03     1272.13     21.45 o
  -5   1  19       77.64       82.47      6.88 o
  -3   1  19      365.46      348.26     12.31 o
  -1   1  19       95.48      106.24      7.17 o
   1   1  19        1.01       13.29      4.54 o
   3   1  19      366.73      372.36     10.42 o
   5   1  19      378.33      310.89     10.00 o
   7   1  19      230.01      193.75     11.04 o
   9   1  19       70.48       66.24      8.76 o
  11   1  19       14.71       -1.32      7.60 o
  13   1  19       45.34       44.93     10.11 o
  15   1  19       13.35       31.79     11.57 o
 -22   2  19       97.87      135.02     21.96 o
 -20   2  19       34.89       38.67     16.51 o
 -18   2  19       24.70       28.54     10.66 o
 -16   2  19      403.61      377.33     14.49 o
 -14   2  19       15.58       11.26      7.32 o
 -12   2  19      300.02      276.20     14.00 o
 -10   2  19      411.06      396.37     12.36 o
  -8   2  19       30.09       35.14      6.52 o
  -6   2  19      527.09      445.51     12.74 o
  -4   2  19     2716.10     2637.01     36.77 o
  -2   2  19      211.99      198.19      9.14 o
   0   2  19       69.92       93.32      7.70 o
   2   2  19      100.89      115.71      7.62 o
   4   2  19        7.97       12.45      5.22 o
   6   2  19       40.33       56.13      6.86 o
   8   2  19      482.38      428.60     14.83 o
  10   2  19       57.62       86.94     11.25 o
  12   2  19       31.30       19.17     10.97 o
  14   2  19       13.26       16.97     12.12 o
  16   2  19       49.56       65.78     18.40 o
 -21   3  19       68.62       97.78     56.91 o
 -19   3  19      426.63      515.19     23.49 o
 -17   3  19       24.20       18.19      9.94 o
 -15   3  19      134.92      143.59     12.33 o
 -13   3  19      165.62      175.87     12.38 o
 -11   3  19     2015.15     1997.86     31.71 o
  -9   3  19        7.97       -0.94      6.02 o
  -7   3  19        1.57       -4.76      5.63 o
  -5   3  19      346.61      377.22     11.99 o
  -3   3  19       49.56       45.55      6.57 o
  -1   3  19      198.55      188.14      9.31 o
   1   3  19     1024.54      927.75     17.99 o
   3   3  19      274.48      259.95      9.90 o
   5   3  19      191.57      198.05     15.43 o
   7   3  19       58.54       65.89     12.61 o
   9   3  19       80.88       88.88     13.02 o
  11   3  19      434.70      407.44     19.02 o
  13   3  19        5.30        8.99     14.72 o
  15   3  19        1.04       -3.41     14.59 o
 -18   4  19        4.17        1.01     12.96 o
 -16   4  19      547.69      562.88     20.38 o
 -14   4  19        9.61       16.46     10.00 o
 -12   4  19      369.31      354.43     15.89 o
 -10   4  19       22.16       37.73      9.18 o
  -8   4  19      301.14      283.85     13.67 o
  -6   4  19       31.06       35.21      6.98 o
  -4   4  19      327.45      284.93     11.34 o
  -2   4  19       36.34       28.48      6.39 o
   0   4  19      152.31      194.25     10.16 o
   2   4  19       21.94        9.22      7.05 o
   4   4  19      950.66      883.93     23.56 o
   6   4  19      109.64       93.77     10.25 o
   8   4  19       22.23       -8.45      9.21 o
  10   4  19        0.37       -8.77     10.00 o
  12   4  19       50.76       54.74     15.74 o
 -17   5  19       60.18       84.48     16.77 o
 -15   5  19      142.26      208.21     16.03 o
 -13   5  19      626.54      684.39     21.78 o
 -11   5  19        0.22       -4.88     10.43 o
  -9   5  19       17.44        9.00      8.76 o
  -7   5  19      640.86      609.12     20.96 o
  -5   5  19      609.33      565.47     18.01 o
  -3   5  19      151.28      163.95     11.85 o
  -1   5  19      617.68      558.76     17.26 o
   1   5  19      192.77      188.77     12.19 o
   3   5  19      246.91      251.63     13.35 o
   5   5  19      113.81      159.04     14.50 o
   7   5  19       22.27        8.21      9.89 o
   9   5  19        0.00       -5.44     13.46 o
  11   5  19        0.01      -11.31     13.27 o
 -14   6  19       62.79       46.74     13.46 o
 -12   6  19        0.12       -1.65     10.66 o
 -10   6  19        1.31       -4.80      9.74 o
  -8   6  19      195.79      225.22     14.93 o
  -6   6  19       51.97       48.89     12.17 o
  -4   6  19      474.49      519.33     21.38 o
  -2   6  19        4.30       10.42     11.18 o
   0   6  19        1.99       -0.65     10.93 o
   2   6  19       34.53       22.82     12.28 o
   4   6  19        9.92      -10.01     10.03 o
   6   6  19       85.60      133.00     14.03 o
   8   6  19       21.11       12.00     12.33 o
  -7   7  19      110.35       97.43     16.17 o
  -5   7  19       14.34       17.08     12.96 o
  -3   7  19        0.13       -0.51     12.44 o
  -1   7  19       12.54       17.05     17.26 o
   1   7  19       27.52       -0.19     12.22 o
 -22   0  20        8.79        1.86     23.30 o
 -20   0  20      252.35      222.85     33.41 o
 -18   0  20      321.24      275.43     25.92 o
 -16   0  20     1157.87     1021.54     38.43 o
 -14   0  20     1140.32     1131.73     97.85 o
 -12   0  20      466.82      459.21     25.38 o
 -10   0  20       99.26      147.75     16.79 o
  -8   0  20      837.71      761.06     23.55 o
  -6   0  20     1586.61     1481.76     37.77 o
  -4   0  20       28.24       65.48     11.60 o
  -2   0  20      109.36      119.02     16.26 o
   0   0  20      752.83      762.53     23.23 o
   2   0  20     1045.24      937.75     48.76 o
   4   0  20      121.26      130.21     18.39 o
   6   0  20        0.08       -5.63     12.25 o
   8   0  20       33.60       25.36     11.81 o
  10   0  20      325.15      339.31     23.96 o
  12   0  20        0.20       -7.01     15.78 o
  14   0  20       37.53        9.21     15.95 o
  16   0  20      230.49      277.68     30.30 o
 -21   1  20      280.08      302.07     36.88 o
 -19   1  20        6.96        2.02      9.63 o
 -17   1  20      433.74      394.29     16.21 o
 -15   1  20      110.22      112.30     10.22 o
 -13   1  20      152.47      149.23      9.87 o
 -11   1  20      303.59      297.66     12.98 o
  -9   1  20      800.61      827.37     17.11 o
  -7   1  20     1325.05     1374.28     26.23 o
  -5   1  20     3781.85     3646.25     53.73 o
  -3   1  20       59.38       76.15      7.30 o
  -1   1  20      247.61      204.68      9.29 o
   1   1  20      287.13      210.73      8.70 o
   3   1  20      216.21      181.60      8.63 o
   5   1  20       36.55       59.04      6.70 o
   7   1  20       17.21        8.34      6.80 o
   9   1  20       56.25       49.53      8.44 o
  11   1  20        0.04        2.97      7.89 o
  13   1  20       26.23       21.72      9.92 o
  15   1  20      138.29      198.49     17.91 o
 -20   2  20      107.54      131.78     17.57 o
 -18   2  20       77.07       78.35     12.91 o
 -16   2  20       59.43       71.00      9.38 o
 -14   2  20      162.77      161.78     10.62 o
 -12   2  20       93.09      106.31      8.97 o
 -10   2  20       69.42      107.65      8.56 o
  -8   2  20     1422.07     1434.97     24.45 o
  -6   2  20      589.98      612.87     14.87 o
  -4   2  20      764.40      761.15     16.17 o
  -2   2  20        8.64       26.59      5.95 o
   0   2  20        9.66        6.64      9.68 o
   2   2  20        0.04       -3.10      4.91 o
   4   2  20      580.38      576.37     13.35 o
   6   2  20     1115.80     1100.24     28.12 o
   8   2  20      406.93      390.50     15.62 o
  10   2  20      100.50      112.10     10.86 o
  12   2  20      104.27       75.09     13.37 o
  14   2  20        0.01       -6.62     18.59 o
 -19   3  20      283.57      304.62     20.33 o
 -17   3  20      108.31      101.82     12.76 o
 -15   3  20      952.14      894.90     41.51 o
 -13   3  20      283.86      282.84     14.37 o
 -11   3  20       45.94       24.30      7.42 o
  -9   3  20      213.17      185.34     10.19 o
  -7   3  20      577.41      540.51     14.57 o
  -5   3  20      701.52      602.13     15.01 o
  -3   3  20        1.02        1.15      5.48 o
  -1   3  20     1013.86      930.15     18.38 o
   1   3  20      422.86      477.91     13.12 o
   3   3  20      130.47      120.94      8.29 o
   5   3  20        1.36       -3.48      5.88 o
   7   3  20      517.98      397.87     17.43 o
   9   3  20        1.14       -9.74      9.74 o
  11   3  20        0.50        4.67     14.83 o
  13   3  20        5.70       -1.73     13.49 o
 -18   4  20       84.28       96.84     16.11 o
 -16   4  20       59.95      108.51     14.05 o
 -14   4  20      184.70      235.60     15.22 o
 -12   4  20      524.96      527.98     21.58 o
 -10   4  20        7.45       -3.09      9.44 o
  -8   4  20      104.85      112.93     14.18 o
  -6   4  20       80.10       49.21      7.61 o
  -4   4  20      381.75      333.85     12.11 o
  -2   4  20       86.95       75.21      7.94 o
   0   4  20     2323.35     2343.07     35.17 o
   2   4  20        0.03       -4.46      7.99 o
   4   4  20        1.19        1.22      9.28 o
   6   4  20        0.33       -7.07      8.14 o
   8   4  20       43.76       75.01     12.94 o
  10   4  20      117.45      132.09     14.89 o
  12   4  20       34.53        9.83     12.20 o
 -17   5  20       10.99       22.56     13.30 o
 -15   5  20        2.99       27.16     11.70 o
 -13   5  20       29.13       21.03     10.86 o
 -11   5  20       17.80       35.96     12.20 o
  -9   5  20       50.41       25.10      9.34 o
  -7   5  20      385.09      384.53     16.33 o
  -5   5  20        2.24       -3.42      8.14 o
  -3   5  20      109.12      116.96     11.23 o
  -1   5  20       44.44       40.53      9.05 o
   1   5  20      689.34      725.21     21.23 o
   3   5  20      189.58      170.30     14.64 o
   5   5  20      486.79      554.44     20.39 o
   7   5  20      156.82      146.97     16.06 o
   9   5  20        3.11       -0.11     11.73 o
 -12   6  20        3.56        1.71     10.42 o
 -10   6  20        1.05       -1.80      9.92 o
  -8   6  20       55.18       46.20     12.83 o
  -6   6  20       29.57       43.45     12.64 o
  -4   6  20      609.35      666.40     23.98 o
  -2   6  20      184.34      212.89     16.16 o
   0   6  20        1.18       -0.71     10.63 o
   2   6  20       18.36        8.12     10.87 o
   4   6  20       50.89       87.02     14.08 o
   6   6  20        0.15      -10.08     10.18 o
  -7   7  20        8.79       -7.54     13.43 o
  -5   7  20       49.39       51.27     14.25 o
  -3   7  20      170.43      214.52     18.05 o
  -1   7  20       25.44       27.59     13.23 o
 -21   1  21       24.99       54.58     24.36 o
 -19   1  21       62.07       71.26     13.17 o
 -17   1  21      164.14      165.91     14.64 o
 -15   1  21     1810.19     1605.79     37.51 o
 -13   1  21      736.31      603.71     18.18 o
 -11   1  21       37.19       26.97      8.52 o
  -9   1  21     3567.46     3565.53     54.10 o
  -7   1  21     2666.23     2689.11     42.96 o
  -5   1  21      101.33      155.33     13.32 o
  -3   1  21      131.50      136.26      9.15 o
  -1   1  21      434.40      359.09     12.26 o
   1   1  21      640.19      644.26     18.05 o
   3   1  21        7.32       23.92      8.48 o
   5   1  21       42.81       37.63      8.83 o
   7   1  21       34.77       29.20      8.69 o
   9   1  21       10.27        0.10      9.87 o
  11   1  21        0.33       -9.03      9.03 o
  13   1  21       62.71       75.66     13.20 o
  15   1  21       37.96       14.02     13.03 o
 -20   2  21       57.30       58.20     15.68 o
 -18   2  21      286.45      282.37     17.48 o
 -16   2  21      351.39      321.43     14.10 o
 -14   2  21       15.20       34.20      8.31 o
 -12   2  21       42.28       43.92      7.83 o
 -10   2  21      262.66      284.53     11.98 o
  -8   2  21     1136.77     1060.88     23.36 o
  -6   2  21      959.57      841.80     17.78 o
  -4   2  21      197.57      204.42     11.86 o
  -2   2  21       23.28       16.85      5.89 o
   0   2  21       50.60       50.53      7.89 o
   2   2  21      193.65      210.68      9.49 o
   4   2  21      848.87      782.94     17.02 o
   6   2  21      153.52      160.60     11.09 o
   8   2  21        7.73        7.27      8.14 o
  10   2  21        3.31       -7.68      9.09 o
  12   2  21       14.11        2.96     11.68 o
  14   2  21       98.93      128.06     16.44 o
 -19   3  21       39.22       36.17     17.10 o
 -17   3  21      606.55      567.11     28.04 o
 -15   3  21       73.94      107.39     12.24 o
 -13   3  21      101.41      125.85     11.83 o
 -11   3  21       17.10       64.89      8.55 o
  -9   3  21      300.27      289.96     13.37 o
  -7   3  21     1144.09     1063.32     20.95 o
  -5   3  21     1397.73     1348.29     23.90 o
  -3   3  21      278.98      259.21     11.09 o
  -1   3  21     1603.60     1509.97     25.42 o
   1   3  21      326.89      304.13     11.92 o
   3   3  21      835.13      792.69     28.63 o
   5   3  21      648.38      615.71     15.85 o
   7   3  21        5.79        8.72      9.26 o
   9   3  21       34.34       26.31     12.11 o
  11   3  21        8.68      -10.48     10.67 o
  13   3  21       17.20       15.04     13.21 o
 -18   4  21        5.94       14.66     12.10 o
 -16   4  21      297.24      285.35     16.99 o
 -14   4  21       62.88       98.17     12.55 o
 -12   4  21      130.24      116.56     12.41 o
 -10   4  21       72.48       56.05     11.42 o
  -8   4  21       43.49       81.06     12.00 o
  -6   4  21      629.04      493.18     14.64 o
  -4   4  21      315.55      291.36     11.77 o
  -2   4  21      171.78      166.04     10.26 o
   0   4  21      210.42      186.58     10.54 o
   2   4  21       15.97       22.07      8.15 o
   4   4  21      319.08      315.48     15.63 o
   6   4  21      281.67      252.99     14.24 o
   8   4  21      544.20      587.51     25.76 o
  10   4  21       94.72      111.34     14.48 o
  12   4  21        3.74       -7.61     12.60 o
 -15   5  21       11.36       20.20     11.85 o
 -13   5  21       18.28       45.09     11.74 o
 -11   5  21        1.80       -3.45      9.29 o
  -9   5  21       61.66       71.03     11.15 o
  -7   5  21        4.45       -8.42      8.42 o
  -5   5  21        9.50        4.46      8.42 o
  -3   5  21      199.42      190.37     14.74 o
  -1   5  21      473.24      468.75     16.55 o
   1   5  21       14.74       13.68      8.59 o
   3   5  21      181.23      171.44     15.36 o
   5   5  21      216.27      217.47     15.39 o
   7   5  21        0.20        5.57     11.21 o
   9   5  21       52.67       97.24     15.72 o
 -12   6  21        9.45        9.42     11.17 o
 -10   6  21        3.11       -7.36      9.84 o
  -8   6  21       32.63       35.79     12.60 o
  -6   6  21       65.31       57.26     13.07 o
  -4   6  21      194.61      198.53     16.37 o
  -2   6  21       18.87       27.12     11.68 o
   0   6  21        0.44       -7.27     10.55 o
   2   6  21       11.16        7.84     12.69 o
   4   6  21       32.61       12.43     10.42 o
   6   6  21        5.84       15.18     11.35 o
 -20   0  22      501.91      548.37     32.70 o
 -18   0  22        6.66       25.32     15.66 o
 -16   0  22       18.47       21.62     15.17 o
 -14   0  22      399.05      344.69     24.34 o
 -12   0  22     2554.44     2471.50     66.09 o
 -10   0  22     4718.50     4636.98    106.06 o
  -8   0  22      282.90      269.48     16.96 o
  -6   0  22    10535.55    10684.62    183.93 o
  -4   0  22    29346.73    30921.48    508.86 o
  -2   0  22     1547.59     1431.36     35.61 o
   0   0  22      559.34      504.38     20.68 o
   2   0  22      285.52      253.23     28.11 o
   4   0  22      308.72      275.21     16.62 o
   6   0  22       58.75       44.18     12.72 o
   8   0  22      634.12      590.66     29.20 o
  10   0  22      412.03      389.99     25.91 o
  12   0  22       63.49       54.76     17.44 o
  14   0  22       47.29       52.68     19.39 o
 -21   1  22       69.61       78.41     26.63 o
 -19   1  22      838.13      823.50     27.18 o
 -17   1  22      189.98      188.22     22.27 o
 -15   1  22      509.92      501.48     19.92 o
 -13   1  22       11.09        9.78     11.43 o
 -11   1  22      889.07      852.61     21.37 o
  -9   1  22      254.48      267.00     13.48 o
  -7   1  22     1849.06     1869.07     33.56 o
  -5   1  22      251.41      245.57     13.31 o
  -3   1  22      307.86      301.90     14.57 o
  -1   1  22        0.06       11.74     11.73 o
   1   1  22     3015.84     2838.91     66.10 o
   3   1  22      201.95      264.36     12.41 o
   5   1  22       50.72       47.71      9.42 o
   7   1  22      130.25      143.25     12.91 o
   9   1  22       65.42       48.87     10.90 o
  11   1  22       41.32       62.12     12.02 o
  13   1  22        9.85      -11.70     11.70 o
 -20   2  22        0.06       -6.72     17.08 o
 -18   2  22      487.09      471.97     28.15 o
 -16   2  22        4.51       -1.21      8.51 o
 -14   2  22       11.15        7.50      7.98 o
 -12   2  22     1367.59     1265.74     32.04 o
 -10   2  22      126.59      141.72     11.58 o
  -8   2  22     2521.30     2544.53     42.15 o
  -6   2  22       51.68       55.40      8.52 o
  -4   2  22      136.82      160.53     10.75 o
  -2   2  22      328.93      314.65     18.64 o
   0   2  22      412.29      404.74     13.40 o
   2   2  22       60.85       76.47      8.33 o
   4   2  22       51.02       82.27      7.89 o
   6   2  22        6.74        3.34      8.06 o
   8   2  22       42.12       39.08     11.24 o
  10   2  22       31.16       23.01     10.38 o
  12   2  22       10.18       11.83     14.04 o
  14   2  22        0.51       -5.46     19.04 o
 -19   3  22       85.24       84.43     15.82 o
 -17   3  22      439.01      463.57     23.17 o
 -15   3  22      305.49      341.17     20.84 o
 -13   3  22     2504.53     2306.87     40.93 o
 -11   3  22      807.40      741.69     19.51 o
  -9   3  22      500.72      461.78     14.54 o
  -7   3  22      129.07      113.60      8.89 o
  -5   3  22      144.70      145.24      9.62 o
  -3   3  22      607.33      642.44     15.86 o
  -1   3  22      112.73       76.66     11.31 o
   1   3  22      265.34      251.90     18.06 o
   3   3  22      165.53      149.21      9.24 o
   5   3  22     1163.71     1116.77     22.05 o
   7   3  22        0.87       -6.40      9.31 o
   9   3  22        0.02       -9.36      9.36 o
  11   3  22       30.92       35.63     14.28 o
  13   3  22        2.74       -2.48     14.25 o
 -18   4  22       68.76       85.55     14.44 o
 -16   4  22       10.76      -10.46     10.46 o
 -14   4  22       28.75       26.30     10.99 o
 -12   4  22      152.49      131.78     12.71 o
 -10   4  22       70.45       53.54     10.10 o
  -8   4  22      566.01      486.22     17.23 o
  -6   4  22       81.82       83.08      8.81 o
  -4   4  22      141.66      171.21     10.63 o
  -2   4  22        0.35        5.07      6.44 o
   0   4  22      111.89      116.92      9.35 o
   2   4  22      256.51      271.64     15.53 o
   4   4  22       17.86        8.72      9.47 o
   6   4  22      415.96      463.35     21.38 o
   8   4  22      154.86      190.90     16.28 o
  10   4  22      102.37      123.76     15.38 o
 -15   5  22        0.37       12.82     11.39 o
 -13   5  22       34.02       21.60     12.98 o
 -11   5  22        1.04       -0.07      9.57 o
  -9   5  22        0.87       -9.01      9.01 o
  -7   5  22      221.37      195.61     13.50 o
  -5   5  22       12.67        5.71      9.12 o
  -3   5  22      157.84      148.56     14.18 o
  -1   5  22      230.54      270.76     15.24 o
   1   5  22       85.60       83.48     10.78 o
   3   5  22      105.55      124.31     16.04 o
   5   5  22        4.81        4.91      9.96 o
   7   5  22        0.00      -10.54     10.54 o
   9   5  22       15.49       -7.33     13.15 o
 -12   6  22      190.35      169.51     21.54 o
 -10   6  22       19.47       23.70     11.02 o
  -8   6  22       24.63       -4.82     11.45 o
  -6   6  22       90.83       81.45     13.90 o
  -4   6  22       58.67       52.94     13.40 o
  -2   6  22      148.40      167.78     17.60 o
   0   6  22        2.91       -2.91     11.07 o
   2   6  22        1.51       -9.99     12.67 o
   4   6  22       18.03       31.59     11.68 o
 -21   1  23       96.32       72.29     28.62 o
 -19   1  23       68.95       70.53     13.50 o
 -17   1  23      310.37      218.82     16.23 o
 -15   1  23      464.89      439.56     19.39 o
 -13   1  23     2555.25     2466.43     47.34 o
 -11   1  23      137.47      150.51     11.94 o
  -9   1  23       46.90       60.07     10.69 o
  -7   1  23     1687.38     1752.21     32.40 o
  -5   1  23       32.09       68.69      9.38 o
  -3   1  23     7247.66     7169.33     97.51 o
  -1   1  23     4141.97     4162.45     56.47 o
   1   1  23     1726.22     1692.70     35.26 o
   3   1  23      549.54      511.50     15.18 o
   5   1  23      920.42      750.34     22.14 o
   7   1  23      226.10      205.24     14.77 o
   9   1  23       41.74       33.23     15.01 o
  11   1  23      142.65      150.31     15.24 o
  13   1  23       72.59       63.35     13.44 o
 -20   2  23       21.82        5.97     43.27 o
 -18   2  23       14.53        5.54     14.34 o
 -16   2  23      467.41      465.45     20.51 o
 -14   2  23      561.39      579.03     19.36 o
 -12   2  23     1845.02     1801.77     34.64 o
 -10   2  23     6872.57     6678.17     93.81 o
  -8   2  23     1016.01      954.45     22.70 o
  -6   2  23      138.48      135.71     10.81 o
  -4   2  23      899.15      833.81     20.50 o
  -2   2  23      139.62      140.89     10.95 o
   0   2  23      212.88      194.74     11.31 o
   2   2  23      844.72      825.30     18.80 o
   4   2  23      327.50      344.06     14.42 o
   6   2  23      367.34      325.33     27.07 o
   8   2  23        9.17       -3.98     12.34 o
  10   2  23        5.34      -13.66     21.77 o
  12   2  23      112.70       83.94     17.98 o
 -19   3  23      252.00      271.54     31.15 o
 -17   3  23       60.75       58.20     12.54 o
 -15   3  23     1855.74     1842.36     36.42 o
 -13   3  23      120.69      166.44     13.58 o
 -11   3  23        0.10       -6.29      7.33 o
  -9   3  23        5.52       -6.17      6.71 o
  -7   3  23       36.13       29.96      7.35 o
  -5   3  23        5.46       -2.79      6.10 o
  -3   3  23     1662.06     1714.30     28.80 o
  -1   3  23       57.46       86.69      8.33 o
   1   3  23      268.71      342.55     12.40 o
   3   3  23      464.75      499.84     15.98 o
   5   3  23      143.29      186.14     11.30 o
   7   3  23      132.93      138.49     14.13 o
   9   3  23        3.36       -9.83     11.57 o
  11   3  23      143.99      152.05     37.77 o
 -16   4  23      149.35      178.33     28.66 o
 -14   4  23       86.63       90.87     12.84 o
 -12   4  23      136.61      151.76     21.19 o
 -10   4  23       49.45       84.32     11.18 o
  -8   4  23      520.80      462.06     17.19 o
  -6   4  23        3.54       -6.77      7.05 o
  -4   4  23     2311.90     2146.46     34.27 o
  -2   4  23       97.22      105.28      9.26 o
   0   4  23        0.00        5.04      6.83 o
   2   4  23      443.86      468.32     16.53 o
   4   4  23       46.07       51.20     14.39 o
   6   4  23      427.58      449.93     29.28 o
   8   4  23       16.13       36.02     12.96 o
  10   4  23        8.56        8.07     12.18 o
 -15   5  23       10.48       13.59     12.75 o
 -13   5  23        7.25       -3.72     10.49 o
 -11   5  23       75.12       87.21     16.76 o
  -9   5  23       22.75       18.95      9.99 o
  -7   5  23       26.00       18.04      9.79 o
  -5   5  23       41.15       37.97     10.03 o
  -3   5  23       45.48       57.52     12.05 o
  -1   5  23       35.48       37.34      9.53 o
   1   5  23       32.13       45.86      9.91 o
   3   5  23       13.13        8.53      9.78 o
   5   5  23        3.66       -6.61     11.63 o
   7   5  23       13.51       14.09     19.55 o
 -10   6  23        6.44       -3.67     10.76 o
  -8   6  23      164.37      169.46     17.03 o
  -6   6  23        4.17       13.29     11.93 o
  -4   6  23      165.86      155.71     16.12 o
  -2   6  23       90.19       81.00     17.47 o
   0   6  23        8.99        7.48     11.81 o
   2   6  23        6.45      -10.88     13.45 o
 -20   0  24      194.47      151.70     22.01 o
 -18   0  24       16.99       -4.84     15.32 o
 -16   0  24        1.57       -3.08     17.17 o
 -14   0  24      173.10      192.34     45.46 o
 -12   0  24     2475.18     2436.43     66.44 o
 -10   0  24        1.79       14.15     13.06 o
  -8   0  24    22638.67    24713.23    485.59 o
  -6   0  24     1438.51     1341.85     43.82 o
  -4   0  24     5083.83     5057.11     94.98 o
  -2   0  24      132.81      132.59     14.75 o
   0   0  24     1497.56     1456.06     36.83 o
   2   0  24     1267.14     1070.47     30.48 o
   4   0  24      174.16      181.06     19.33 o
   6   0  24      502.89      408.77     25.56 o
   8   0  24     1111.78     1143.34     41.96 o
  10   0  24      537.62      531.91     30.69 o
  12   0  24      258.98      252.19     25.60 o
 -19   1  24      149.83      165.90     19.64 o
 -17   1  24        0.80      -10.34     10.34 o
 -15   1  24       23.10       27.74     10.93 o
 -13   1  24      415.13      389.81     18.67 o
 -11   1  24      753.38      780.50     21.35 o
  -9   1  24       19.62       31.30      9.14 o
  -7   1  24    14068.65    14758.37    191.69 o
  -5   1  24      430.44      423.85     16.29 o
  -3   1  24     3342.05     3454.55     52.78 o
  -1   1  24     1611.99     1697.38     28.86 o
   1   1  24       60.17       71.73      8.45 o
   3   1  24        0.06       21.01      7.26 o
   5   1  24     1139.22     1043.89     26.91 o
   7   1  24       88.34       85.74     11.73 o
   9   1  24       57.40       56.38     11.80 o
  11   1  24        7.79       17.73     10.87 o
  13   1  24       31.40       35.71     13.12 o
 -20   2  24        1.54        1.81     18.86 o
 -18   2  24        0.75       12.64     14.39 o
 -16   2  24      824.14      764.89     29.23 o
 -14   2  24       35.70       37.46     10.37 o
 -12   2  24     2620.82     2569.91     44.63 o
 -10   2  24     2659.24     2509.31     43.24 o
  -8   2  24        9.64       -0.95      8.52 o
  -6   2  24       82.40       67.64     11.21 o
  -4   2  24     1256.90     1299.68     46.29 o
  -2   2  24     2722.62     2698.78     48.09 o
   0   2  24      455.59      547.16     16.98 o
   2   2  24      726.78      733.19     18.16 o
   4   2  24        6.14        7.29      7.81 o
   6   2  24        8.15       21.52     17.22 o
   8   2  24      129.11      125.27     13.54 o
  10   2  24       32.40       29.74     11.85 o
  12   2  24       41.36        4.98     21.54 o
 -19   3  24        0.32       -7.32     24.36 o
 -17   3  24      654.18      647.15     25.85 o
 -15   3  24       63.19       77.01     14.89 o
 -13   3  24       57.52       46.99     12.83 o
 -11   3  24      262.02      304.45     15.18 o
  -9   3  24        1.19       -0.95      7.90 o
  -7   3  24       65.45       48.37      8.92 o
  -5   3  24      279.46      194.55     12.03 o
  -3   3  24      225.86      226.94     12.62 o
  -1   3  24     1714.57     1498.50     29.45 o
   1   3  24     2967.45     2659.27     43.98 o
   3   3  24       67.71      101.60     11.48 o
   5   3  24      503.12      509.13     20.53 o
   7   3  24       49.53       34.18     14.04 o
   9   3  24       57.12       63.16     16.61 o
  11   3  24        2.88       -7.58     14.62 o
 -16   4  24       56.47       35.75     12.43 o
 -14   4  24      144.55      164.63     14.73 o
 -12   4  24        4.50        2.73     11.00 o
 -10   4  24       81.87       96.35     11.95 o
  -8   4  24       66.89       64.15     10.68 o
  -6   4  24      147.44      151.77     10.95 o
  -4   4  24       49.96       42.58      8.34 o
  -2   4  24       10.63        6.92      7.39 o
   0   4  24      178.87      175.91     11.37 o
   2   4  24      978.11      991.63     26.42 o
   4   4  24      370.35      380.29     17.93 o
   6   4  24      594.69      588.04     24.59 o
   8   4  24      157.43      187.72     18.37 o
 -13   5  24        0.26        0.10     10.69 o
 -11   5  24        0.00       -7.91     10.01 o
  -9   5  24        0.63        5.57     10.07 o
  -7   5  24       27.63       32.11     10.80 o
  -5   5  24      111.65      143.82     12.97 o
  -3   5  24      180.62      168.03     15.48 o
  -1   5  24        1.42       -8.26      8.26 o
   1   5  24        1.71       16.25     13.81 o
   3   5  24       34.49       50.07     11.60 o
   5   5  24        2.02        0.24     10.88 o
   7   5  24        1.00        9.85     19.57 o
  -8   6  24       43.17       26.91     13.59 o
  -6   6  24      176.44      181.87     23.08 o
  -4   6  24        7.97       -1.12     11.77 o
  -2   6  24       69.65       73.17     14.47 o
   0   6  24       51.50       51.10     13.88 o
 -19   1  25       38.69       23.45     12.65 o
 -17   1  25        5.82       -1.32     10.81 o
 -15   1  25       28.15       43.19     11.62 o
 -13   1  25      269.13      276.56     17.04 o
 -11   1  25      343.34      367.43     18.01 o
  -9   1  25      351.66      311.12     16.79 o
  -7   1  25       80.31      142.05     42.08 o
  -5   1  25     2429.31     2312.76     39.69 o
  -3   1  25     2378.94     2499.22     41.83 o
  -1   1  25      541.42      498.22     15.21 o
   1   1  25     1459.90     1349.47     25.31 o
   3   1  25      141.43      123.36     13.43 o
   5   1  25      177.22      187.93     14.62 o
   7   1  25       50.05       33.52     10.48 o
   9   1  25       94.39       85.41     13.20 o
  11   1  25      116.82      113.59     14.74 o
 -18   2  25        4.39       10.91     14.64 o
 -16   2  25        2.91        0.10     11.38 o
 -14   2  25      169.25      178.80     15.48 o
 -12   2  25      316.26      325.83     16.11 o
 -10   2  25        5.12       13.03      9.23 o
  -8   2  25        0.25       -3.13      7.89 o
  -6   2  25      351.47      323.88     17.77 o
  -4   2  25       32.40       40.41      8.66 o
  -2   2  25     1817.01     1645.92     34.22 o
   0   2  25      124.00      158.38     13.15 o
   2   2  25     1752.39     1601.30     28.43 o
   4   2  25      393.92      376.68     15.68 o
   6   2  25       70.73       45.65     11.17 o
   8   2  25        2.33        3.03     10.38 o
  10   2  25       68.42       79.68     13.70 o
 -17   3  25      156.54      180.07     21.94 o
 -15   3  25       93.74       99.16     15.75 o
 -13   3  25      205.10      212.57     17.62 o
 -11   3  25       80.07       76.57     10.97 o
  -9   3  25      300.70      307.34     23.63 o
  -7   3  25     1356.99     1278.23     42.99 o
  -5   3  25       53.13       85.95     10.06 o
  -3   3  25      764.39      661.15     19.17 o
  -1   3  25       19.72        9.14      8.48 o
   1   3  25        0.06        3.68     11.07 o
   3   3  25     1028.78     1136.11     35.55 o
   5   3  25      707.42      761.99     32.06 o
   7   3  25       89.52      136.71     18.58 o
   9   3  25      659.55      673.20     36.59 o
 -16   4  25      191.08      231.64     19.99 o
 -14   4  25      236.74      229.45     18.66 o
 -12   4  25       52.65       48.10     12.90 o
 -10   4  25      169.56      184.36     20.63 o
  -8   4  25      463.10      447.43     19.95 o
  -6   4  25      369.42      306.51     14.76 o
  -4   4  25       13.28       13.63      7.62 o
  -2   4  25        9.53       16.98      9.89 o
   0   4  25      140.58      151.69     12.83 o
   2   4  25       14.07       48.40     12.71 o
   4   4  25      161.96      188.70     24.65 o
   6   4  25       95.68      121.76     20.53 o
   8   4  25      453.66      488.23     31.32 o
 -13   5  25       17.92       17.43     11.83 o
 -11   5  25        0.36       -5.72     10.28 o
  -9   5  25       21.24       25.48     11.00 o
  -7   5  25      287.89      256.64     15.41 o
  -5   5  25       63.92       93.40     13.16 o
  -3   5  25      146.88      185.35     16.46 o
  -1   5  25       14.76       13.71      9.42 o
   1   5  25        1.83       -6.15     10.06 o
   3   5  25       43.12       43.10     11.51 o
   5   5  25        2.37       -8.72     13.13 o
  -6   6  25        3.01        7.42     14.90 o
  -4   6  25      184.69      205.28     20.00 o
  -2   6  25       88.72      113.65     17.09 o
 -20   0  26       96.07      101.84     29.15 o
 -18   0  26      633.62      580.53     33.48 o
 -16   0  26      160.95      158.57     25.76 o
 -14   0  26       53.82       21.68     31.48 o
 -12   0  26       67.22       58.63     17.23 o
 -10   0  26      635.76      692.58     32.63 o
  -8   0  26     1128.43     1217.37     42.39 o
  -6   0  26     1487.27     1453.23     71.96 o
  -4   0  26        0.14       -6.16     10.21 o
  -2   0  26       10.11       23.48     11.16 o
   0   0  26     2011.17     2013.39     59.58 o
   2   0  26     2072.41     1961.86     45.93 o
   4   0  26     2364.36     2299.42     64.09 o
   6   0  26      956.22      860.95     69.16 o
   8   0  26      321.50      312.06     25.41 o
  10   0  26        0.00       -7.29     14.68 o
 -19   1  26       25.03       29.29     13.44 o
 -17   1  26       21.16       15.32     11.54 o
 -15   1  26      234.55      217.65     16.93 o
 -13   1  26      189.87      219.35     16.17 o
 -11   1  26       40.29       49.70     11.21 o
  -9   1  26      414.79      415.61     16.66 o
  -7   1  26      334.74      301.58     14.84 o
  -5   1  26      825.74      848.34     23.97 o
  -3   1  26     1486.25     1490.00     29.61 o
  -1   1  26       15.42       36.46      8.14 o
   1   1  26       19.74       31.47      8.16 o
   3   1  26        0.02       -8.30      9.69 o
   5   1  26      139.06      137.10     15.51 o
   7   1  26      329.64      297.49     17.40 o
   9   1  26       67.15       52.96     12.17 o
  11   1  26       21.03       16.34     12.11 o
 -18   2  26       50.53       55.77     16.55 o
 -16   2  26       39.15       24.79     12.35 o
 -14   2  26       75.33       59.45     12.73 o
 -12   2  26      312.18      275.93     15.91 o
 -10   2  26       99.69      108.57     15.68 o
  -8   2  26       13.54       -4.66      8.02 o
  -6   2  26       16.24        3.15      7.73 o
  -4   2  26      379.52      370.91     15.32 o
  -2   2  26      118.83      105.54     16.98 o
   0   2  26      154.36      142.59     14.42 o
   2   2  26     1548.13     1470.29     32.79 o
   4   2  26        2.89       -4.10      9.09 o
   6   2  26        6.47       -8.98      9.07 o
   8   2  26      426.74      495.92     21.33 o
  10   2  26      105.88      127.09     20.09 o
 -17   3  26      553.60      633.88     34.88 o
 -15   3  26       56.51       47.30     14.08 o
 -13   3  26      182.50      229.47     17.98 o
 -11   3  26      274.70      237.09     14.85 o
  -9   3  26        5.13       14.65      8.94 o
  -7   3  26      211.52      208.52     13.03 o
  -5   3  26      624.68      559.71     18.03 o
  -3   3  26      319.25      259.49     13.87 o
  -1   3  26      270.92      349.82     16.31 o
   1   3  26      114.69      102.32     10.93 o
   3   3  26       38.71       47.61     10.49 o
   5   3  26       74.50       79.63     23.10 o
   7   3  26        6.62      -12.31     13.37 o
   9   3  26       24.25       41.29     30.13 o
 -14   4  26       49.91       66.71     15.14 o
 -12   4  26       94.38       88.75     14.40 o
 -10   4  26      181.16      183.39     16.68 o
  -8   4  26       15.29       21.03     11.21 o
  -6   4  26        9.70        3.96      8.72 o
  -4   4  26       36.34       31.32      9.66 o
  -2   4  26      177.02      156.39     12.75 o
   0   4  26       16.79       18.73     18.29 o
   2   4  26      122.10      201.79     18.91 o
   4   4  26       17.96       35.85     16.75 o
   6   4  26      292.00      365.73     28.44 o
 -11   5  26      134.61      131.46     16.81 o
  -9   5  26      284.96      284.40     16.65 o
  -7   5  26      321.21      303.40     16.50 o
  -5   5  26      201.97      196.76     14.81 o
  -3   5  26      113.28      115.82     14.96 o
  -1   5  26       17.67       30.42     12.97 o
   1   5  26        2.55        0.29     11.01 o
   3   5  26       95.01      110.58     14.70 o
 -19   1  27      190.59      207.24     18.41 o
 -17   1  27      106.31      117.42     15.27 o
 -15   1  27      167.58      144.02     15.83 o
 -13   1  27      360.93      365.65     19.06 o
 -11   1  27      508.03      528.99     21.39 o
  -9   1  27      222.87      230.98     18.46 o
  -7   1  27      173.20      182.82     13.23 o
  -5   1  27      425.03      454.33     19.69 o
  -3   1  27       23.09       43.88      9.11 o
  -1   1  27      102.20      119.01     12.27 o
   1   1  27      110.84      116.93     10.29 o
   3   1  27      308.06      270.68     22.89 o
   5   1  27       95.00      124.76     13.26 o
   7   1  27       28.11       36.82     11.40 o
   9   1  27      132.14      133.48     14.87 o
 -18   2  27        0.19       -1.80     14.66 o
 -16   2  27       85.82       63.62     13.66 o
 -14   2  27      261.54      291.41     18.89 o
 -12   2  27      134.79      161.36     14.46 o
 -10   2  27      696.58      668.23     20.85 o
  -8   2  27       16.31        5.81      8.92 o
  -6   2  27       42.06       37.73      9.36 o
  -4   2  27        7.44       14.84      8.71 o
  -2   2  27      397.60      372.48     15.59 o
   0   2  27      474.78      612.47     19.10 o
   2   2  27      475.44      493.92     18.77 o
   4   2  27       36.15       28.82     11.66 o
   6   2  27      271.90      267.19     17.39 o
   8   2  27       53.84       62.27     12.73 o
  10   2  27       12.78       27.82     20.63 o
 -17   3  27      272.21      238.03     38.21 o
 -15   3  27       73.95       90.35     15.83 o
 -13   3  27        8.39        0.34     14.01 o
 -11   3  27      180.30      167.63     13.82 o
  -9   3  27      524.04      461.19     17.52 o
  -7   3  27       38.94       49.69     10.04 o
  -5   3  27       17.25       16.95      8.83 o
  -3   3  27       30.60       25.41      9.03 o
  -1   3  27      336.89      352.40     16.84 o
   1   3  27      158.76      207.41     13.48 o
   3   3  27      520.62      555.26     22.10 o
   5   3  27       77.37       65.98     13.94 o
   7   3  27       99.13      150.40     22.12 o
 -14   4  27       64.75       49.36     14.87 o
 -12   4  27        2.63       -5.51     11.81 o
 -10   4  27        6.47        4.52     11.21 o
  -8   4  27      282.36      217.83     16.62 o
  -6   4  27      131.53      152.91     15.00 o
  -4   4  27        8.42        9.66      8.95 o
  -2   4  27      134.98      150.73     18.17 o
   0   4  27      197.93      198.54     20.48 o
   2   4  27        3.40       11.80     12.06 o
   4   4  27      525.90      516.72     51.39 o
   6   4  27      343.54      432.40     37.01 o
 -11   5  27        2.90        1.33     20.50 o
  -9   5  27        5.56        7.36     12.91 o
  -7   5  27       51.21       44.38     16.93 o
  -5   5  27        3.14       -5.83     11.43 o
  -3   5  27       32.95       52.83     24.72 o
  -1   5  27       25.87       29.35     12.18 o
   1   5  27       79.81      104.42     18.84 o
 -18   0  28      487.98      460.24     31.30 o
 -16   0  28      112.99      107.78     20.40 o
 -14   0  28      464.14      516.45     42.80 o
 -12   0  28      183.20      172.06     22.00 o
 -10   0  28        0.87        0.48     14.16 o
  -8   0  28      436.97      361.58     25.70 o
  -6   0  28     6262.52     6440.39    142.66 o
  -4   0  28      378.77      373.13     21.18 o
  -2   0  28       43.78       32.66     12.46 o
   0   0  28      250.43      245.87     24.16 o
   2   0  28        9.17        4.60     19.57 o
   4   0  28       66.22       93.71     17.96 o
   6   0  28      595.47      475.73     34.88 o
   8   0  28       36.19       33.26     23.50 o
  10   0  28       56.77       27.16     19.84 o
 -17   1  28      146.36      168.43     16.69 o
 -15   1  28       22.91       20.89     11.77 o
 -13   1  28        1.62       -8.84     12.39 o
 -11   1  28      735.20      676.41     23.88 o
  -9   1  28      309.99      304.36     17.36 o
  -7   1  28      420.76      373.22     16.17 o
  -5   1  28       34.94       52.90      9.90 o
  -3   1  28      549.80      562.06     20.22 o
  -1   1  28      648.65      685.57     19.90 o
   1   1  28       38.23       31.48      8.49 o
   3   1  28        9.24       -2.63     11.52 o
   5   1  28        9.54        8.83      9.88 o
   7   1  28       34.40       55.53     12.02 o
   9   1  28       32.12       37.66     12.86 o
 -16   2  28       28.29       23.65     12.29 o
 -14   2  28        6.23        3.10     11.02 o
 -12   2  28      163.53      157.66     14.71 o
 -10   2  28      171.73      154.92     13.62 o
  -8   2  28        5.74        6.49      9.17 o
  -6   2  28       29.23       26.58      9.47 o
  -4   2  28       20.31       19.15      9.30 o
  -2   2  28      329.55      295.77     14.96 o
   0   2  28      373.12      405.13     16.49 o
   2   2  28        7.08       34.79     10.36 o
   4   2  28        0.07        8.11     10.71 o
   6   2  28       92.12       84.83     13.44 o
   8   2  28       34.39       45.18     13.09 o
 -15   3  28      316.97      272.54     23.05 o
 -13   3  28      312.19      274.60     19.60 o
 -11   3  28      112.99      101.77     12.46 o
  -9   3  28       15.88       18.85      9.35 o
  -7   3  28       11.97       20.98      9.88 o
  -5   3  28        6.92       -8.21      8.21 o
  -3   3  28        3.30        0.29     13.30 o
  -1   3  28       37.02       27.12      9.43 o
   1   3  28       59.46       90.17     12.20 o
   3   3  28       36.41       61.49     11.89 o
   5   3  28       31.82       44.66     16.90 o
   7   3  28       49.43       66.95     47.73 o
 -12   4  28      222.21      247.02     19.20 o
 -10   4  28       16.32       -5.99     11.55 o
  -8   4  28       27.42       19.10     12.03 o
  -6   4  28       59.00       72.20     11.40 o
  -4   4  28        2.84        2.90      9.11 o
  -2   4  28       21.16       38.86     10.59 o
   0   4  28        4.59       10.07      9.98 o
   2   4  28      252.31      252.48     22.73 o
   4   4  28      710.86      823.04     38.70 o
  -9   5  28        0.36      -12.78     20.77 o
  -7   5  28        4.70       -2.08     12.17 o
  -5   5  28       17.18       12.43     13.12 o
  -3   5  28      127.55      142.20     23.56 o
  -1   5  28      121.81      149.75     17.57 o
 -17   1  29        0.36        5.61     14.43 o
 -15   1  29        0.04       -2.36     11.51 o
 -13   1  29      224.74      238.06     17.85 o
 -11   1  29      300.00      303.61     30.90 o
  -9   1  29      187.51      201.90     15.74 o
  -7   1  29      346.93      353.12     17.76 o
  -5   1  29      334.65      329.96     17.46 o
  -3   1  29      169.09      204.77     13.48 o
  -1   1  29      228.52      221.86     14.34 o
   1   1  29      187.96      188.11     12.46 o
   3   1  29       45.21       22.64     10.78 o
   5   1  29        3.51       -5.78      9.95 o
   7   1  29       12.32       -0.20     10.85 o
 -16   2  29      255.54      249.12     22.85 o
 -14   2  29      293.97      304.40     29.79 o
 -12   2  29      137.22      134.17     14.72 o
 -10   2  29      246.70      258.29     15.67 o
  -8   2  29       22.12       25.02      9.76 o
  -6   2  29      124.31      157.27     13.07 o
  -4   2  29      526.17      470.94     19.05 o
  -2   2  29      318.91      341.49     29.96 o
   0   2  29       74.25      111.08     11.31 o
   2   2  29       70.31       93.55     13.75 o
   4   2  29        0.84       -3.50     10.71 o
   6   2  29       86.56       86.45     13.62 o
 -15   3  29      104.07      135.92     22.68 o
 -13   3  29      234.37      217.81     25.40 o
 -11   3  29        0.00       -9.59      9.59 o
  -9   3  29      318.06      337.55     16.73 o
  -7   3  29      181.30      228.48     18.36 o
  -5   3  29       11.64       14.51      9.59 o
  -3   3  29        0.00       -0.55      9.31 o
  -1   3  29       57.68       90.91     13.45 o
   1   3  29      485.42      472.82     29.96 o
   3   3  29       46.33       34.00     12.83 o
   5   3  29       14.58        2.49     14.58 o
 -12   4  29       20.48       29.20     14.76 o
 -10   4  29        7.72       17.67     12.84 o
  -8   4  29       14.76       10.78     15.81 o
  -6   4  29       48.56       33.66     10.71 o
  -4   4  29        9.99       15.72     11.81 o
  -2   4  29       19.24       18.99     10.38 o
   0   4  29        8.31       15.25     15.14 o
   2   4  29       51.92       55.87     15.29 o
 -16   0  30       25.24       42.29     20.28 o
 -14   0  30      209.69      244.06     25.98 o
 -12   0  30      845.19      814.74    104.57 o
 -10   0  30       41.96       22.62     15.85 o
  -8   0  30        1.76       -5.04     13.25 o
  -6   0  30      525.99      519.01     28.71 o
  -4   0  30      175.20      173.52     20.37 o
  -2   0  30       48.92       57.44     14.23 o
   0   0  30        3.20        9.71     11.94 o
   2   0  30       38.05       21.72     15.41 o
   4   0  30       17.01        6.51     14.84 o
   6   0  30      101.83       76.70     20.36 o
 -15   1  30        5.04        9.95     11.99 o
 -13   1  30       82.95      114.42     14.93 o
 -11   1  30      235.41      182.37     15.93 o
  -9   1  30       11.07       15.07     10.26 o
  -7   1  30       34.06       31.63     10.88 o
  -5   1  30      213.46      236.06     14.49 o
  -3   1  30      151.74      176.44     13.36 o
  -1   1  30       36.06       32.75      9.54 o
   1   1  30      145.27      154.12     16.02 o
   3   1  30       61.57       16.15     11.04 o
   5   1  30       17.67       -6.16     11.91 o
   7   1  30        0.98      -11.31     11.31 o
 -14   2  30       32.57       21.87     13.01 o
 -12   2  30       72.89       93.98     23.57 o
 -10   2  30      184.70      244.52     17.10 o
  -8   2  30       40.75       35.83     10.74 o
  -6   2  30       26.83       20.83     17.47 o
  -4   2  30        8.34       27.83      9.57 o
  -2   2  30        5.93       10.08      9.23 o
   0   2  30       68.08       81.28     11.90 o
   2   2  30       36.11       25.08     11.66 o
   4   2  30        5.35        9.72     11.85 o
   6   2  30       10.35       14.80     13.31 o
 -13   3  30       22.28       41.10     19.65 o
 -11   3  30        1.53       14.21     10.65 o
  -9   3  30       79.60       87.01     12.30 o
  -7   3  30       67.43       78.38     11.77 o
  -5   3  30        3.08       -8.76      9.19 o
  -3   3  30      107.93      121.77     13.51 o
  -1   3  30      291.10      270.30     15.44 o
   1   3  30        8.07       20.58     10.88 o
   3   3  30       30.93       26.93     12.72 o
 -10   4  30       87.38       77.67     25.31 o
  -8   4  30        3.91        9.61     12.82 o
  -6   4  30       25.54       18.40     10.72 o
  -4   4  30       17.81       27.09     12.48 o
  -2   4  30       23.25        3.10     10.74 o
   0   4  30        3.10       -0.67     12.96 o
 -15   1  31       95.88       98.49     15.53 o
 -13   1  31      100.72      121.58     14.86 o
 -11   1  31      663.51      653.67     37.10 o
  -9   1  31      127.18      169.81     21.68 o
  -7   1  31       20.12       20.50     10.74 o
  -5   1  31        0.00       12.86      9.31 o
  -3   1  31        0.19        2.74      8.71 o
  -1   1  31        0.48       -8.78      8.78 o
   1   1  31        4.75       10.49     10.16 o
   3   1  31        1.42        4.29     10.99 o
   5   1  31        2.48       -7.33     10.59 o
 -14   2  31       30.82       48.50     13.71 o
 -12   2  31        6.37       16.19     11.74 o
 -10   2  31        8.62        5.23     11.23 o
  -8   2  31       43.17       67.19     11.97 o
  -6   2  31       12.26        4.37     10.03 o
  -4   2  31        2.30       -2.27      8.61 o
  -2   2  31       83.32       72.81     12.69 o
   0   2  31        8.89       12.82     10.58 o
   2   2  31       21.83       15.15     12.18 o
   4   2  31        1.48      -11.03     11.03 o
 -11   3  31       11.70       23.26     11.52 o
  -9   3  31       17.35       17.77     10.94 o
  -7   3  31       21.03       33.27     10.58 o
  -5   3  31      136.53      161.91     19.00 o
  -3   3  31        0.88        4.68      9.40 o
  -1   3  31        0.11       -9.58      9.58 o
   1   3  31       58.17      112.74     13.93 o
  -6   4  31       53.08       64.55     13.30 o
  -4   4  31        4.09       -3.75     10.74 o
  -2   4  31        0.00       -3.81     12.86 o
 -14   0  32       14.72       36.64     19.40 o
 -12   0  32      132.30      123.68     21.51 o
 -10   0  32      252.53      296.05     25.94 o
  -8   0  32       99.82       87.08     18.11 o
  -6   0  32       26.73       41.02     15.90 o
  -4   0  32        2.15       -2.70     13.69 o
  -2   0  32      230.36      266.54     41.40 o
   0   0  32       10.05        3.11     12.84 o
   2   0  32       10.34       -6.01     15.00 o
   4   0  32        1.03      -12.39     15.46 o
 -13   1  32      123.83      145.45     18.41 o
 -11   1  32        5.05       -8.10     10.52 o
  -9   1  32      151.39      151.05     15.32 o
  -7   1  32       55.32       99.59     15.18 o
  -5   1  32      194.75      241.85     16.72 o
  -3   1  32      207.44      212.13     14.53 o
  -1   1  32       93.36      108.93     12.54 o
   1   1  32       16.16       -3.24     11.44 o
   3   1  32       96.78      132.95     16.56 o
 -12   2  32        0.89       -5.51     11.10 o
 -10   2  32      113.90      130.54     15.36 o
  -8   2  32       17.16        3.09      9.70 o
  -6   2  32      379.11      402.41     19.92 o
  -4   2  32        0.19       -9.40      9.40 o
  -2   2  32      116.19      133.42     13.70 o
   0   2  32       16.79       24.93     14.56 o
   2   2  32        8.55       -6.81     11.25 o
  -9   3  32       33.86       21.65     11.88 o
  -7   3  32        0.05        1.00     10.14 o
  -5   3  32       13.92       16.64     11.10 o
  -3   3  32        6.45       10.91     10.25 o
  -1   3  32        0.61       10.43     13.61 o
 -13   1  33        0.28      -24.63     24.63 o
 -11   1  33        3.63       -0.44     15.99 o
  -9   1  33       52.05       48.18     12.47 o
  -7   1  33        7.20       16.04     11.16 o
  -5   1  33      116.52      142.72     17.28 o
  -3   1  33       14.09       11.91     10.25 o
  -1   1  33       10.89       16.70     10.55 o
   1   1  33        2.33       -1.51     15.95 o
 -10   2  33      124.89      186.03     17.26 o
  -8   2  33      110.72      146.72     15.73 o
  -6   2  33      314.39      416.20     18.96 o
  -4   2  33        0.02       -2.25     10.52 o
  -2   2  33        2.44        8.35     10.18 o
   0   2  33       34.04       53.76     12.59 o
  -5   3  33        1.32        2.27     13.64 o
 -10   0  34      262.62      379.66     78.74 o
  -8   0  34       33.57       44.98     16.93 o
  -6   0  34      476.49      569.47     32.50 o
  -4   0  34        6.52       14.43     16.63 o
  -2   0  34       27.64        2.26     16.15 o
   0   0  34      109.46      161.75     27.69 o
  -9   1  34      138.06      167.63     17.91 o
  -7   1  34       10.98       14.49     11.73 o
  -5   1  34       89.43      123.26     14.56 o
  -3   1  34       38.93       50.22     12.29 o
  -1   1  34        6.61       13.66     12.32 o
  -8   2  34       65.34       79.01     18.25 o
  -6   2  34        6.63       26.12     11.89 o
  -4   2  34      209.46      222.19     17.38 o
 
